# Supplementary material for: Poly[[di-μ3-nicotinato-hemi-μ4-oxalato-hemi-μ2-oxalato-neodymium(III)silver(I)] dihydrate]
Source: Acta Crystallogr Sect E Struct Rep Online. 2009 Feb 25;65(Pt 3):m328–9. doi: 10.1107/S1600536809005947 (PMC2968511; doi:10.1107/S1600536809005947)
Supplement: Supplementary file 2 [file e-65-0m328-Isup2.hkl]

# 
# h,k,l, Fc-squared, Fo-squared, sigma(Fo-squared) and status flag 
# 
data_I
_shelx_title ' 1 in P2(1)/c' 
_shelx_refln_list_code          4 
_shelx_F_calc_maximum      354.05 
_exptl_crystal_F_000      1188.00 
_reflns_d_resolution_high  0.8348 
 
loop_ 
 _symmetry_equiv_pos_as_xyz 
 'x, y, z' 
 '-x, y+1/2, -z+1/2' 
 '-x, -y, -z' 
 'x, -y-1/2, z-1/2' 
 
_cell_length_a     9.7441 
_cell_length_b    22.4015 
_cell_length_c     9.2050 
_cell_angle_alpha  90.000 
_cell_angle_beta  116.992 
_cell_angle_gamma  90.000 
 
_shelx_F_squared_multiplier     1.000 
 
loop_ 
 _refln_index_h 
 _refln_index_k 
 _refln_index_l 
 _refln_F_squared_calc 
 _refln_F_squared_meas 
 _refln_F_squared_sigma 
 _refln_observed_status 
   1   0   0    64474.20    66890.89   2945.27 o 
   2   0   0     2142.47     1883.96    284.52 o 
   3   0   0    60556.27    59161.03   1869.81 o 
   4   0   0    51654.81    54167.22   1401.34 o 
   5   0   0     1689.87     1730.96    121.59 o 
   6   0   0    29807.51    29810.75    959.44 o 
   7   0   0    12325.38    13254.07    462.25 o 
   8   0   0     5717.45     6220.85    404.44 o 
   9   0   0     4984.31     5244.89    292.50 o 
   1   1   0    19304.26    18698.37    862.27 o 
   2   1   0     4178.51     4286.89    125.63 o 
   3   1   0      300.75      326.04     39.65 o 
   4   1   0     7755.96     7505.42    182.71 o 
   5   1   0     2694.62     2572.18    102.85 o 
   6   1   0     1459.38     1753.15     97.52 o 
   7   1   0     1656.02     1735.99    107.90 o 
   8   1   0      568.98      552.75     81.42 o 
   9   1   0      441.50      425.04     73.06 o 
   1   2   0     7210.24     7742.30    399.08 o 
   2   2   0     2440.46     2344.32     83.49 o 
   3   2   0     7243.89     7311.45    207.88 o 
   4   2   0    24542.99    25439.91    497.44 o 
   5   2   0     5202.58     5265.42    226.03 o 
   6   2   0     4928.72     5220.71    164.09 o 
   7   2   0    14930.66    15827.88    374.27 o 
   8   2   0    12937.28    13290.26    342.34 o 
   9   2   0      165.08      113.64     60.20 o 
  10   2   0     3859.16     3799.34    492.76 o 
   1   3   0     7270.50     7205.91    270.16 o 
   2   3   0    15747.95    16284.40    415.64 o 
   3   3   0      228.77      176.72     40.30 o 
   4   3   0     8517.14     8834.50    208.18 o 
   5   3   0     5628.40     5503.76    158.39 o 
   6   3   0     1617.52     1692.87    109.27 o 
   7   3   0        1.06        8.32     34.04 o 
   8   3   0      269.92      268.49     58.13 o 
   9   3   0        8.15      -21.13     56.52 o 
  10   3   0        1.19      -40.26    142.26 o 
   1   4   0    14225.62    14804.08    353.93 o 
   2   4   0      115.88       73.83     19.81 o 
   3   4   0     4987.72     5044.36    161.59 o 
   4   4   0     8991.85     9106.00    214.54 o 
   5   4   0    17176.34    17595.86    377.90 o 
   6   4   0      271.77      256.20     44.04 o 
   7   4   0    15739.69    15475.50    368.31 o 
   8   4   0     8053.31     8841.18    287.65 o 
   9   4   0       35.53       62.69     64.44 o 
  10   4   0     5754.70     5748.77    617.75 o 
   1   5   0    31697.57    33593.46    681.90 o 
   2   5   0      451.72      497.54     70.91 o 
   3   5   0     1579.93     1468.42     93.70 o 
   4   5   0     6852.66     6563.72    193.09 o 
   5   5   0     1166.61     1242.17     76.62 o 
   6   5   0     6379.72     6483.44    191.23 o 
   7   5   0     3500.44     3549.36    159.40 o 
   8   5   0       78.32       15.41     44.69 o 
   9   5   0     1168.91     1154.89    159.00 o 
  10   5   0     1846.17     1907.45    269.74 o 
   0   6   0    39900.47    41066.11   1879.23 o 
   1   6   0    34863.88    32696.44    753.82 o 
   2   6   0    34149.21    34489.61    797.32 o 
   3   6   0    60316.27    60987.30   1218.33 o 
   4   6   0    16638.37    16236.55    345.52 o 
   5   6   0       11.75       18.09     24.42 o 
   6   6   0    12982.64    12926.60    402.56 o 
   7   6   0    18056.45    18613.07    529.31 o 
   8   6   0      303.17      374.97     72.79 o 
   9   6   0      453.77      498.73    138.11 o 
  10   6   0     2146.50     2386.13    344.72 o 
   1   7   0      966.23     1012.70     63.04 o 
   2   7   0     2965.39     3145.44    137.21 o 
   3   7   0       85.93       82.65     25.60 o 
   4   7   0     6720.99     7116.32    185.89 o 
   5   7   0     3638.64     3871.45    132.01 o 
   6   7   0      817.22      772.61     87.16 o 
   7   7   0      324.55      326.12     65.08 o 
   8   7   0      603.58      566.32     86.49 o 
   9   7   0       58.28       20.53     71.79 o 
  10   7   0       41.53      -12.62    116.34 o 
   0   8   0    29535.10    28434.58   1361.74 o 
   1   8   0    11334.04    11093.70    321.86 o 
   2   8   0    13203.65    13902.93    324.90 o 
   3   8   0    55829.59    54396.06   1105.90 o 
   4   8   0    12240.74    11823.17    275.25 o 
   5   8   0     1467.48     1388.44     84.67 o 
   6   8   0     8561.99     8455.13    261.56 o 
   7   8   0    12853.99    13338.79    419.36 o 
   8   8   0      582.66      482.38    104.45 o 
   9   8   0      710.80      618.14    127.58 o 
   1   9   0    24707.67    24391.91    599.21 o 
   2   9   0    29869.19    30297.74    643.50 o 
   3   9   0     1730.25     1983.06     95.72 o 
   4   9   0     6584.35     6338.53    193.90 o 
   5   9   0    10649.12    10431.42    388.22 o 
   6   9   0      240.03      115.10     45.74 o 
   7   9   0     2628.87     2411.61    149.04 o 
   8   9   0     3535.61     4089.25    343.09 o 
   9   9   0      318.82      261.27    100.05 o 
   0  10   0       36.38       25.72     57.77 o 
   1  10   0     2020.74     2217.47    145.06 o 
   2  10   0     1074.37      988.11    110.58 o 
   3  10   0       63.10       66.36     24.64 o 
   4  10   0     6103.91     6256.93    196.00 o 
   5  10   0    12089.70    12005.40    411.64 o 
   6  10   0       77.55       50.91     41.34 o 
   7  10   0     8727.04     8408.53    279.01 o 
   8  10   0     6357.20     6777.74    342.76 o 
   9  10   0      353.93      377.53    116.92 o 
   1  11   0      199.60      218.66     43.34 o 
   2  11   0      376.21      354.32     45.56 o 
   3  11   0     8513.52     8454.57    215.50 o 
   4  11   0     2709.17     2587.35    118.15 o 
   5  11   0     1481.81     1478.37    124.24 o 
   6  11   0      670.75      641.81     80.36 o 
   7  11   0      437.79      403.81     83.31 o 
   8  11   0     1844.04     1800.02    196.72 o 
   9  11   0     5139.99     5114.85    331.83 o 
   0  12   0     7398.19     7156.97    275.19 o 
   1  12   0     3358.85     3102.97    144.53 o 
   2  12   0     4386.44     4259.49    228.94 o 
   3  12   0    11936.01    11998.15    264.46 o 
   4  12   0     4918.13     4961.39    219.38 o 
   5  12   0      140.38      147.78     52.40 o 
   6  12   0     3398.41     3299.09    192.06 o 
   7  12   0     5823.23     5816.19    408.36 o 
   8  12   0      599.33      938.60    149.76 o 
   9  12   0       98.04      -19.69    106.98 o 
   1  13   0       30.54       20.98     27.86 o 
   2  13   0     1414.01     1311.17     91.91 o 
   3  13   0     1560.36     1518.12     82.03 o 
   4  13   0      281.00      187.87     51.29 o 
   5  13   0     1227.47     1355.87    127.14 o 
   6  13   0     2262.67     2313.85    167.45 o 
   7  13   0      149.40      111.62     62.36 o 
   8  13   0      213.98      140.20     91.57 o 
   9  13   0     2393.96     2601.15    331.39 o 
   0  14   0    41250.39    41405.45   1144.37 o 
   1  14   0     8060.84     8384.16    305.80 o 
   2  14   0     4327.07     4545.12    157.64 o 
   3  14   0    13886.28    14490.22    346.26 o 
   4  14   0     9921.52    10141.61    345.16 o 
   5  14   0     1419.77     1540.77    136.57 o 
   6  14   0     4979.88     5036.27    357.43 o 
   7  14   0     2687.77     2782.78    198.42 o 
   8  14   0       93.23       49.64     79.34 o 
   1  15   0    19718.81    20084.17    483.41 o 
   2  15   0    24395.50    24844.30    529.50 o 
   3  15   0      265.15      261.46     65.98 o 
   4  15   0    11612.91    11746.65    455.73 o 
   5  15   0     9580.56     9278.57    741.13 o 
   6  15   0      554.06      769.71    161.51 o 
   7  15   0     3901.81     4175.26    291.54 o 
   8  15   0     2907.29     3340.34    281.40 o 
   0  16   0     5505.16     5766.00    476.26 o 
   1  16   0      286.36      151.68     62.66 o 
   2  16   0      543.16      462.05     94.44 o 
   3  16   0       15.88      146.32     62.90 o 
   4  16   0     7729.88     8154.14    485.71 o 
   5  16   0     1110.78     1133.34    150.50 o 
   6  16   0       73.41      121.79     66.42 o 
   7  16   0     3726.43     3872.89    287.53 o 
   8  16   0     3944.56     3725.11    384.47 o 
   1  17   0     3025.19     3545.57    193.01 o 
   2  17   0     3346.77     3506.04    232.17 o 
   3  17   0     1380.03     1587.22    250.47 o 
   4  17   0     2430.69     2491.49    220.10 o 
   5  17   0     6869.79     7015.58    350.25 o 
   6  17   0     4003.11     4181.55    292.96 o 
   7  17   0      136.65       72.05     75.99 o 
   8  17   0     1302.75     1045.42    221.32 o 
   0  18   0     1676.40     1586.63    169.42 o 
   1  18   0     1298.48     1242.54    133.66 o 
   2  18   0      463.35      543.25    105.31 o 
   3  18   0      260.81       50.30     61.20 o 
   4  18   0     2256.91     2448.20    222.33 o 
   5  18   0     1267.89     1151.16    247.99 o 
   6  18   0       41.37       -7.05     60.95 o 
   7  18   0      609.41      501.67    168.09 o 
   1  19   0      571.91      597.07     98.79 o 
   2  19   0     2776.62     2794.80    343.78 o 
   3  19   0     3999.18     4399.48    282.21 o 
   4  19   0      424.88      487.30    185.02 o 
   5  19   0     2400.14     2383.21    228.85 o 
   6  19   0     5080.35     4992.10    448.41 o 
   7  19   0     2107.71     2658.29    538.48 o 
   0  20   0     7042.40     6810.49    405.55 o 
   1  20   0     2098.71     1937.56    245.28 o 
   2  20   0     5300.37     4960.02    298.33 o 
   3  20   0     9085.20     9790.28    429.83 o 
   4  20   0     4111.79     4320.36    301.83 o 
   5  20   0      280.07      177.88    188.54 o 
   6  20   0     2268.65     2336.40    480.15 o 
   1  21   0     9814.90    10120.50    442.97 o 
   2  21   0    11091.77    12703.81    992.17 o 
   3  21   0      527.85      551.82    160.12 o 
   4  21   0     4574.28     5209.42    930.67 o 
   5  21   0     7709.19     8098.44    545.89 o 
   6  21   0     2259.77     2467.67    653.60 o 
   0  22   0      132.67      387.90    166.49 o 
   1  22   0      239.50      242.64    104.14 o 
   2  22   0       94.62       78.25     80.92 o 
   3  22   0      837.75      983.61    209.63 o 
   4  22   0      538.41      467.81    161.79 o 
   5  22   0      259.74      116.34    145.00 o 
   1  23   0     8453.65     9927.00    457.05 o 
   2  23   0    12700.39    13361.97    558.28 o 
   3  23   0      909.07      908.16    198.91 o 
   4  23   0     3490.26     4127.55    565.26 o 
   5  23   0     6165.84     7622.40    700.07 o 
   0  24   0     1371.07     1263.71    311.36 o 
   1  24   0      228.02      134.99    132.70 o 
   2  24   0      605.64      719.94    147.57 o 
   3  24   0      450.84      132.12    102.63 o 
   4  24   0       60.38       97.61    137.35 o 
   1  25   0      205.47      174.83    181.15 o 
   2  25   0     1666.03     1933.03    227.84 o 
   3  25   0     1067.31      926.64    174.38 o 
   0  26   0     1163.36     1789.40    392.62 o 
   1  26   0       85.72       73.45    121.06 o 
   2  26   0       95.75       42.27    114.98 o 
 -10   1   1     6340.10     6259.38    409.30 o 
  -9   1   1     2685.76     2734.55    163.87 o 
  -8   1   1     2050.12     2016.49    151.17 o 
  -7   1   1     6195.54     6057.70    186.13 o 
  -6   1   1     5152.72     5275.42    159.29 o 
  -5   1   1      415.75      332.64     39.33 o 
  -4   1   1     1821.59     1764.53     71.25 o 
  -3   1   1    20852.18    20740.07    911.66 o 
  -2   1   1    19487.68    20605.02    475.03 o 
  -1   1   1      829.68      988.48     57.18 o 
   0   1   1     5342.30     5935.39    215.50 o 
   1   1   1    26581.47    29650.09    968.69 o 
   2   1   1    29038.76    29222.76    671.04 o 
   3   1   1     4516.59     4870.60    156.90 o 
   4   1   1    19378.45    19206.21    433.72 o 
   5   1   1    25912.67    25573.19    480.04 o 
   6   1   1      397.88      315.50     50.30 o 
   7   1   1     8560.91     8885.08    415.54 o 
   8   1   1    10570.04    10947.54    553.83 o 
   9   1   1     4268.97     4078.29    340.48 o 
 -10   2   1     1112.87     1225.82    138.77 o 
  -9   2   1      604.29      669.15     89.90 o 
  -8   2   1      134.53      113.20     43.53 o 
  -7   2   1     5116.53     4939.08    164.90 o 
  -6   2   1     2109.86     2108.27    100.63 o 
  -5   2   1     1816.68     1675.81     79.35 o 
  -4   2   1     6479.69     6290.14    179.43 o 
  -3   2   1        4.60       18.80     16.43 o 
  -2   2   1    19570.08    20418.54    551.03 o 
  -1   2   1     7589.92     7099.41    321.67 o 
   0   2   1     1224.93     1255.65     70.64 o 
   1   2   1    19057.37    19352.67   1264.52 o 
   2   2   1     3726.75     3575.73    128.87 o 
   3   2   1    10383.50    10629.25    291.42 o 
   4   2   1    13835.35    13940.39    334.49 o 
   5   2   1     2853.08     2923.44    107.81 o 
   6   2   1     1376.32     1336.74     90.37 o 
   7   2   1     5587.19     5282.86    200.98 o 
   8   2   1      149.01      136.87     85.40 o 
   9   2   1      397.70      185.38    165.50 o 
 -10   3   1     4674.33     4947.92    276.87 o 
  -9   3   1    13908.31    15122.50    564.17 o 
  -8   3   1     1929.88     1773.99    158.18 o 
  -7   3   1     4725.88     4907.78    164.57 o 
  -6   3   1    32915.52    32648.76    645.24 o 
  -5   3   1    16993.96    16408.89    348.28 o 
  -4   3   1    10327.57    10731.25    255.40 o 
  -3   3   1   117604.95   112708.62   2468.70 o 
  -2   3   1    64652.95    64682.33   2398.89 o 
  -1   3   1      385.75      554.21     77.71 o 
   0   3   1    79610.52    69035.79   6305.08 o 
   1   3   1    12785.74    13142.72    376.97 o 
   2   3   1      862.72     1005.37    100.00 o 
   3   3   1    18993.91    19355.72    479.31 o 
   4   3   1    23468.43    23692.57    523.36 o 
   5   3   1     3144.69     3187.55    111.96 o 
   6   3   1     4165.48     4100.21    150.75 o 
   7   3   1     2364.44     2707.10    176.98 o 
   8   3   1     1809.93     1787.33    221.90 o 
   9   3   1       32.26      116.42    150.09 o 
 -10   4   1      178.66       66.57     64.93 o 
  -9   4   1        5.63       91.67     55.18 o 
  -8   4   1     5941.76     6287.02    253.59 o 
  -7   4   1     3794.18     4050.48    150.67 o 
  -6   4   1      311.41      216.57     39.38 o 
  -5   4   1     9528.38    10080.72    238.13 o 
  -4   4   1    19000.24    19374.44    389.44 o 
  -3   4   1     5822.62     6164.78    180.24 o 
  -2   4   1     2614.45     2724.02    152.12 o 
  -1   4   1    16988.49    16840.71    405.88 o 
   0   4   1     1437.16     1560.03    157.36 o 
   1   4   1     7171.76     7481.79    239.87 o 
   2   4   1    13138.75    12653.48    541.48 o 
   3   4   1     2356.06     2587.26    159.88 o 
   4   4   1      856.93      898.75     66.85 o 
   5   4   1      739.07      713.13     55.45 o 
   6   4   1      155.88      191.24     43.29 o 
   7   4   1      252.70      150.69     60.54 o 
   8   4   1      103.37       80.56     71.05 o 
   9   4   1        1.64       -3.23    133.69 o 
 -10   5   1     5582.23     6430.37    390.92 o 
  -9   5   1     6397.16     6816.02    254.74 o 
  -8   5   1       46.42       53.60     46.81 o 
  -7   5   1     6857.53     6719.65    223.83 o 
  -6   5   1    13630.21    13563.14    314.41 o 
  -5   5   1     6743.68     6629.23    176.82 o 
  -4   5   1     5240.55     5014.52    136.22 o 
  -3   5   1    38982.97    38973.50    788.86 o 
  -2   5   1    26902.38    27184.69    738.12 o 
  -1   5   1     5308.70     5542.77    144.05 o 
   0   5   1    41561.60    40137.73   1269.60 o 
   1   5   1     1885.90     1835.43     98.59 o 
   2   5   1     2741.96     2879.37    109.40 o 
   3   5   1     6018.08     6045.85    192.78 o 
   4   5   1    31416.15    31341.05    564.91 o 
   5   5   1    14411.10    15346.04    347.18 o 
   6   5   1      335.23      340.66     75.85 o 
   7   5   1     3957.00     3629.75    197.56 o 
   8   5   1     8325.19     9744.27    952.91 o 
   9   5   1      641.02      800.27    256.94 o 
 -10   6   1     2338.60     2377.79    174.79 o 
  -9   6   1      509.60      474.82     82.39 o 
  -8   6   1     5119.56     5179.22    208.48 o 
  -7   6   1     2800.41     2688.20    189.63 o 
  -6   6   1      538.38      573.58     58.83 o 
  -5   6   1    12121.01    12883.92    291.91 o 
  -4   6   1    23316.23    22529.76    448.86 o 
  -3   6   1     2151.98     2216.13     81.13 o 
  -2   6   1     2677.53     2525.72    120.71 o 
  -1   6   1    14086.94    14596.74    367.38 o 
   0   6   1    14735.18    13850.62    463.01 o 
   1   6   1    22297.60    23098.64    726.37 o 
   2   6   1     1876.27     1546.20     82.29 o 
   3   6   1     3663.98     3615.51    138.85 o 
   4   6   1     3103.25     3035.41    104.52 o 
   5   6   1     2356.85     2404.47    140.87 o 
   6   6   1       92.95       75.93     37.05 o 
   7   6   1      270.24      249.87     67.84 o 
   8   6   1       25.53        2.59     81.27 o 
   9   6   1        8.00      -98.03    120.64 o 
 -10   7   1     4355.64     4082.94    251.78 o 
  -9   7   1      220.18      221.03     67.18 o 
  -8   7   1     2957.51     2703.38    222.50 o 
  -7   7   1     6025.32     6177.01    265.68 o 
  -6   7   1     1670.80     1484.13    104.92 o 
  -5   7   1     1772.51     1817.71     87.41 o 
  -4   7   1     1025.32     1167.51     64.18 o 
  -3   7   1     1107.23     1130.98     75.35 o 
  -2   7   1     4573.85     4756.63    134.76 o 
  -1   7   1       74.15      167.25     39.88 o 
   0   7   1       55.92       39.16     19.75 o 
   1   7   1    10248.54    10617.03    454.43 o 
   2   7   1    34101.08    33235.31    785.83 o 
   3   7   1      276.15      215.87     38.16 o 
   4   7   1    12467.13    12893.59    275.20 o 
   5   7   1    34185.70    35221.41    646.85 o 
   6   7   1     3758.30     3442.62    143.38 o 
   7   7   1     5536.54     6115.51    431.72 o 
   8   7   1    10363.97    11632.92    593.07 o 
   9   7   1     2746.74     3468.84    511.03 o 
 -10   8   1      403.57      308.78     94.77 o 
  -9   8   1     2207.50     2068.07    156.25 o 
  -8   8   1     1005.59      980.87    102.79 o 
  -7   8   1       35.23       59.83     42.55 o 
  -6   8   1     1946.38     2040.82    170.28 o 
  -5   8   1       10.65       25.72     24.54 o 
  -4   8   1      131.87      157.89     37.39 o 
  -3   8   1     1963.23     1940.87    111.69 o 
  -2   8   1     9124.35     8434.41    300.91 o 
  -1   8   1      998.21     1247.98    105.47 o 
   0   8   1     4876.99     5365.38    212.05 o 
   1   8   1    23559.48    23506.20    580.42 o 
   2   8   1      770.89      771.41     82.57 o 
   3   8   1     6149.64     6002.74    165.52 o 
   4   8   1     9354.00     9269.23    217.53 o 
   5   8   1      171.73      141.62     37.02 o 
   6   8   1     6521.04     6658.85    225.20 o 
   7   8   1     6188.14     6060.67    308.22 o 
   8   8   1       75.00      122.07    127.04 o 
   9   8   1     2268.68     2812.94    481.46 o 
 -10   9   1     2930.77     3495.15    242.76 o 
  -9   9   1     4000.37     4336.17    322.41 o 
  -8   9   1      850.95      807.94     95.79 o 
  -7   9   1     8556.32     7906.33    260.52 o 
  -6   9   1    14625.73    14400.92    457.66 o 
  -5   9   1     3230.58     3056.84    191.91 o 
  -4   9   1     1880.22     1971.54    130.48 o 
  -3   9   1    43193.11    42758.57    770.38 o 
  -2   9   1    28497.30    27475.16    533.99 o 
  -1   9   1    14026.40    14172.22    370.56 o 
   0   9   1    26863.61    25780.21    558.10 o 
   1   9   1    33754.98    33871.73    718.15 o 
   2   9   1      536.32      509.49     61.57 o 
   3   9   1    15737.34    15628.16    343.99 o 
   4   9   1    17038.76    17247.01    400.02 o 
   5   9   1     7721.70     7856.54    245.82 o 
   6   9   1       65.01      -17.00     38.43 o 
   7   9   1     3991.75     3841.01    320.37 o 
   8   9   1     1619.42     1602.30    287.69 o 
   9   9   1      910.30      480.21    236.19 o 
 -10  10   1        5.19       12.11     85.07 o 
  -9  10   1      977.00      918.39    111.90 o 
  -8  10   1     1103.94     1081.28    113.02 o 
  -7  10   1     2810.17     2702.74    182.05 o 
  -6  10   1     1470.41     1454.06    124.40 o 
  -5  10   1     1802.21     2085.53    137.82 o 
  -4  10   1     1083.52      992.19     85.78 o 
  -3  10   1      240.82      190.59     30.13 o 
  -2  10   1     9895.26    10325.83    262.78 o 
  -1  10   1    12614.78    12661.39    346.14 o 
   0  10   1     9350.19     9013.12    269.27 o 
   1  10   1     2519.36     2675.51    111.68 o 
   2  10   1    17604.21    18911.31    440.02 o 
   3  10   1     4360.26     4421.52    141.80 o 
   4  10   1     1706.00     1675.87     89.41 o 
   5  10   1       12.19       12.84     34.83 o 
   6  10   1     6080.96     6448.99    476.36 o 
   7  10   1     1871.20     1682.61    223.90 o 
   8  10   1      130.19       33.79     96.04 o 
   9  10   1      895.67      900.95    196.54 o 
  -9  11   1     4863.19     5610.32    453.23 o 
  -8  11   1      640.14      691.03    106.94 o 
  -7  11   1    12329.15    11823.94    394.87 o 
  -6  11   1    17756.94    17657.46    510.75 o 
  -5  11   1     9728.42     8852.64    355.98 o 
  -4  11   1     1956.35     2071.60    117.04 o 
  -3  11   1    35404.90    34845.50    678.70 o 
  -2  11   1    16347.76    16239.52    384.92 o 
  -1  11   1     8554.10     8536.54    232.21 o 
   0  11   1    45127.98    45253.32    943.33 o 
   1  11   1    38166.53    37502.07    800.65 o 
   2  11   1      483.21      576.13     61.11 o 
   3  11   1     6812.33     7032.36    401.99 o 
   4  11   1    13411.29    13238.01    318.61 o 
   5  11   1     1041.57      920.69     88.09 o 
   6  11   1      594.08      695.73    115.27 o 
   7  11   1     4509.15     3971.17    419.21 o 
   8  11   1     1741.28     2196.42    281.48 o 
  -9  12   1       63.72      111.35     81.48 o 
  -8  12   1     4670.01     4419.06    243.09 o 
  -7  12   1    11020.61    10973.33    380.88 o 
  -6  12   1       70.04       28.43     46.13 o 
  -5  12   1    15559.17    15917.44    413.73 o 
  -4  12   1    25647.92    26774.41    612.17 o 
  -3  12   1      266.61      285.81     46.75 o 
  -2  12   1    20902.90    20485.71    472.60 o 
  -1  12   1    45459.07    40945.55    860.10 o 
   0  12   1     4410.50     4291.75    170.68 o 
   1  12   1     8995.07     8921.07    210.97 o 
   2  12   1    30885.71    31998.85    637.06 o 
   3  12   1      987.60     1029.67     67.88 o 
   4  12   1     2760.21     2666.92    139.43 o 
   5  12   1     5789.88     6252.97    253.94 o 
   6  12   1     1972.51     2023.63    194.34 o 
   7  12   1        5.27       42.46     90.68 o 
   8  12   1      143.47      238.19    128.96 o 
  -9  13   1      871.56      780.40    147.55 o 
  -8  13   1      474.67      438.95     95.02 o 
  -7  13   1     3067.15     2901.70    192.96 o 
  -6  13   1       75.13       55.97     42.73 o 
  -5  13   1        2.09      -14.59     33.72 o 
  -4  13   1       72.30       73.30     37.68 o 
  -3  13   1       89.70      190.25     51.34 o 
  -2  13   1     3416.86     3680.60    145.56 o 
  -1  13   1     1028.66      990.16    101.18 o 
   0  13   1      421.24      443.69     75.56 o 
   1  13   1     7764.19     8112.09    201.60 o 
   2  13   1    11631.72    11283.58    310.19 o 
   3  13   1     2622.45     2571.38    163.26 o 
   4  13   1     6217.69     6842.46    295.33 o 
   5  13   1    10325.46    10828.19    406.77 o 
   6  13   1     1711.62     1218.38    202.50 o 
   7  13   1     2668.50     3010.06    625.64 o 
   8  13   1     5453.41     5358.94    432.15 o 
  -9  14   1     1540.15     1468.42    192.33 o 
  -8  14   1     2094.62     2149.64    182.62 o 
  -7  14   1      113.07      147.99     58.79 o 
  -6  14   1      472.55      360.41     71.38 o 
  -5  14   1     6856.80     7184.41    246.90 o 
  -4  14   1      787.45      937.91    129.90 o 
  -3  14   1      513.09      545.53     76.50 o 
  -2  14   1     1088.03     1061.77     85.57 o 
  -1  14   1     3689.84     3971.57    169.37 o 
   0  14   1     9933.41    10025.67    316.50 o 
   1  14   1        0.13       34.57     29.55 o 
   2  14   1     2449.67     2331.63    117.80 o 
   3  14   1     9278.25     8788.57    267.80 o 
   4  14   1     1132.42     1020.09    188.43 o 
   5  14   1     2581.28     2996.88    229.99 o 
   6  14   1     8223.20     8811.74    506.44 o 
   7  14   1     4181.33     4585.32    591.10 o 
   8  14   1       18.24      -17.90    108.21 o 
  -9  15   1      909.02      971.17    167.63 o 
  -8  15   1      214.59      162.18     80.32 o 
  -7  15   1     2686.02     2565.10    173.67 o 
  -6  15   1     3355.86     3493.43    187.05 o 
  -5  15   1     1440.79     1413.65    117.81 o 
  -4  15   1      579.16      392.11    105.09 o 
  -3  15   1     2325.22     2343.45    194.34 o 
  -2  15   1     7166.08     7607.11    257.86 o 
  -1  15   1      955.80     1021.75     79.13 o 
   0  15   1     2232.47     2277.22    111.51 o 
   1  15   1     6132.54     6183.95    177.56 o 
   2  15   1     2921.68     3092.85    185.46 o 
   3  15   1      448.70      356.43     61.33 o 
   4  15   1     3767.49     3880.71    475.62 o 
   5  15   1     2196.83     1907.06    249.15 o 
   6  15   1      269.98      108.23    168.04 o 
   7  15   1     1591.81     1330.36    228.93 o 
   8  15   1     2965.62     2695.83    486.74 o 
  -8  16   1     1068.02      889.72    131.49 o 
  -7  16   1       56.06       76.10     65.51 o 
  -6  16   1      137.07      137.45     57.63 o 
  -5  16   1     3061.59     3193.88    199.72 o 
  -4  16   1      679.15      504.47     89.46 o 
  -3  16   1      160.84      173.55     53.81 o 
  -2  16   1      804.51      653.24    145.73 o 
  -1  16   1     2223.98     2382.21    133.40 o 
   0  16   1     6258.44     6213.90    182.87 o 
   1  16   1     1237.78     1244.33     87.21 o 
   2  16   1      199.71      110.12     41.44 o 
   3  16   1     7636.10     8041.31    304.51 o 
   4  16   1     3109.30     2772.21    292.26 o 
   5  16   1      967.46      846.15    183.39 o 
   6  16   1     6145.50     6515.95    861.65 o 
   7  16   1     5467.51     6070.39    468.11 o 
  -8  17   1      697.21      704.13    137.96 o 
  -7  17   1     2731.68     2916.22    214.50 o 
  -6  17   1    11352.24    10869.77    462.81 o 
  -5  17   1     5645.71     5435.34    261.31 o 
  -4  17   1     2620.32     2407.83    177.38 o 
  -3  17   1    16399.84    15609.10    926.32 o 
  -2  17   1    11471.66    11903.36    384.17 o 
  -1  17   1     2445.37     2318.04    137.72 o 
   0  17   1    26880.60    27178.46    646.93 o 
   1  17   1    17084.47    17361.46    515.58 o 
   2  17   1      169.87      114.08     47.43 o 
   3  17   1     1905.50     1851.84    241.09 o 
   4  17   1     2973.53     3169.77    321.58 o 
   5  17   1       31.15       51.54     81.79 o 
   6  17   1      887.47     1208.82    255.39 o 
   7  17   1      576.63      558.25    184.26 o 
  -8  18   1     5456.79     5891.97    373.40 o 
  -7  18   1     5970.36     5593.53    349.84 o 
  -6  18   1       66.32        9.14     59.59 o 
  -5  18   1    10027.23    11108.01    466.21 o 
  -4  18   1    17911.66    18797.58    794.32 o 
  -3  18   1      795.34      704.63    100.28 o 
  -2  18   1     8175.83     8749.80    400.88 o 
  -1  18   1    17269.83    16606.62    573.62 o 
   0  18   1     2591.76     2636.65    153.67 o 
   1  18   1     7489.21     7906.41    301.34 o 
   2  18   1    13253.09    13437.55    436.19 o 
   3  18   1     4236.39     4090.17    348.45 o 
   4  18   1      424.87      487.45    155.82 o 
   5  18   1     2826.62     2860.71    326.21 o 
   6  18   1     1444.66     1533.65    254.38 o 
   7  18   1      280.60      399.63    146.83 o 
  -7  19   1     1397.20     1342.70    182.15 o 
  -6  19   1      692.75      446.93    117.16 o 
  -5  19   1       47.42       58.30     72.35 o 
  -4  19   1      680.46      570.85    155.52 o 
  -3  19   1     1198.11     1206.41    218.77 o 
  -2  19   1     2581.88     2409.42    204.62 o 
  -1  19   1     2836.40     3020.48    193.21 o 
   0  19   1      153.25       88.47     53.77 o 
   1  19   1      784.60      927.70    125.72 o 
   2  19   1     1094.95     1409.06    172.84 o 
   3  19   1       35.52       42.62     65.01 o 
   4  19   1     2962.11     3492.47    354.17 o 
   5  19   1     2682.95     2738.13    333.53 o 
   6  19   1       54.73       55.42    101.19 o 
  -7  20   1     2909.39     3248.01    291.64 o 
  -6  20   1      450.43      206.87     93.44 o 
  -5  20   1     5628.01     5219.69    328.63 o 
  -4  20   1    11558.96    12147.14    923.21 o 
  -3  20   1       14.32       72.54     66.02 o 
  -2  20   1     5520.91     5446.94    299.99 o 
  -1  20   1    13742.88    14885.11    477.73 o 
   0  20   1     4204.42     4140.32    251.40 o 
   1  20   1     1019.09     1015.70    126.27 o 
   2  20   1    11106.67    11720.67   1038.63 o 
   3  20   1     7463.50     8333.14    504.11 o 
   4  20   1      424.65      278.42    129.15 o 
   5  20   1     2268.11     2258.67    310.75 o 
   6  20   1     3222.12     3515.91    386.42 o 
  -6  21   1       31.78      144.00     87.84 o 
  -5  21   1       48.70        5.96     71.17 o 
  -4  21   1        0.99       29.46     68.03 o 
  -3  21   1      163.64       45.97     74.76 o 
  -2  21   1      226.72      153.21     78.34 o 
  -1  21   1     2038.74     2346.36    213.00 o 
   0  21   1      249.51      209.71     75.64 o 
   1  21   1      171.68       62.49     70.26 o 
   2  21   1     2499.75     2645.91    238.10 o 
   3  21   1     1011.39     1115.48    213.53 o 
   4  21   1      668.60      630.07    173.71 o 
   5  21   1     3463.99     4713.74    436.92 o 
  -6  22   1      156.60      160.10    114.38 o 
  -5  22   1      244.39      104.56     92.42 o 
  -4  22   1      533.98      538.93    128.23 o 
  -3  22   1       63.49        3.73     69.28 o 
  -2  22   1       10.98      -15.84     60.20 o 
  -1  22   1      515.42      332.10     84.80 o 
   0  22   1     3553.60     3302.94    221.82 o 
   1  22   1     1110.32      609.14    137.42 o 
   2  22   1      945.29      915.45    151.73 o 
   3  22   1     8684.42     9749.59    576.42 o 
   4  22   1     4557.89     5138.55    823.26 o 
   5  22   1       21.74      -73.92     96.59 o 
  -5  23   1      946.56      538.76    196.10 o 
  -4  23   1       40.04       33.70     77.74 o 
  -3  23   1     3046.42     3246.34    271.01 o 
  -2  23   1     1900.49     2037.95    188.62 o 
  -1  23   1      451.86      400.46     99.52 o 
   0  23   1     1938.00     1769.24    250.74 o 
   1  23   1      809.72      437.53    272.22 o 
   2  23   1      437.93      375.56    116.56 o 
   3  23   1     1506.25     1517.75    347.36 o 
   4  23   1      178.44      302.12    147.65 o 
  -5  24   1     3615.48     3005.29    398.71 o 
  -4  24   1     5375.62     6415.84    691.06 o 
  -3  24   1      994.80      621.45    139.78 o 
  -2  24   1     2674.42     2218.56    331.45 o 
  -1  24   1     6080.27     6178.63    429.55 o 
   0  24   1     1667.71     1744.65    316.08 o 
   1  24   1      161.66      -20.28     99.34 o 
   2  24   1     4147.04     4632.08    329.63 o 
   3  24   1     2754.67     2108.53    510.75 o 
   4  24   1       35.04       86.46    116.39 o 
  -4  25   1        4.76       -1.44    112.72 o 
  -3  25   1      969.40      620.67    158.33 o 
  -2  25   1      203.75      140.40     97.13 o 
  -1  25   1      483.91      472.81    159.76 o 
   0  25   1      790.42     1021.52    213.02 o 
   1  25   1     1001.50      786.68    191.30 o 
   2  25   1        1.94      -54.19    108.08 o 
   3  25   1      479.63      233.12    147.44 o 
  -2  26   1     6114.60     6576.29    666.92 o 
  -1  26   1     9156.20     8822.63    784.62 o 
   0  26   1     1501.47     1356.91    251.40 o 
   1  26   1     1187.78      818.37    208.57 o 
 -11   0   2     3126.24     2891.79    850.22 o 
 -10   0   2     1525.98     1884.67    235.10 o 
  -9   0   2    26075.08    25004.40    960.39 o 
  -8   0   2    11430.09    11747.39    426.06 o 
  -7   0   2     1975.04     1839.61    171.44 o 
  -6   0   2    43982.53    43181.42   1161.07 o 
  -5   0   2   125353.48   120851.08   3025.65 o 
  -4   0   2       30.08       83.06     36.62 o 
  -3   0   2    37424.64    37454.26   1205.11 o 
  -2   0   2    14393.61    12782.90    438.73 o 
  -1   0   2     3728.46     4025.09    238.80 o 
   0   0   2   113475.71   118674.38   5240.72 o 
   1   0   2    98525.85    98756.78   4406.78 o 
   2   0   2    21698.37    22406.59    752.49 o 
   3   0   2     7564.90     8706.15    287.01 o 
   4   0   2    12839.71    12435.94    399.63 o 
   5   0   2     3573.51     3647.59    188.40 o 
   6   0   2      183.20       61.13     83.12 o 
   7   0   2     2504.90     2274.83    347.52 o 
   8   0   2     3124.95     3106.41    428.28 o 
   9   0   2     2943.27     2849.72    439.83 o 
 -11   1   2      140.41      164.50     85.35 o 
 -10   1   2     1082.83     1011.55    123.32 o 
  -9   1   2      263.59      191.56     59.64 o 
  -8   1   2     1760.02     1949.83    113.15 o 
  -7   1   2     4362.22     4310.30    146.33 o 
  -6   1   2      233.20      215.78     38.25 o 
  -5   1   2     1426.69     1446.58     71.66 o 
  -4   1   2    12657.87    12296.23    256.48 o 
  -3   1   2     4955.73     4703.36    334.44 o 
  -2   1   2     7527.96     7668.04    163.05 o 
  -1   1   2     3493.25     3237.74    209.98 o 
   0   1   2     4882.49     5079.09    217.84 o 
   1   1   2    35941.46    36151.66   1198.61 o 
   2   1   2     5454.58     5479.89    243.80 o 
   3   1   2      212.73      182.90     28.59 o 
   4   1   2     2159.24     2200.64     93.85 o 
   5   1   2      373.50      313.76     43.77 o 
   6   1   2     1249.42     1244.87    174.92 o 
   7   1   2      828.13      726.51    145.62 o 
   8   1   2       28.03      -19.75     82.77 o 
   9   1   2       94.21      215.14    111.22 o 
 -11   2   2      294.28      193.83     81.51 o 
 -10   2   2     1313.37     1187.35    135.68 o 
  -9   2   2     8119.68     8622.65    348.87 o 
  -8   2   2     1579.63     1562.33    115.66 o 
  -7   2   2        6.10       28.46     28.58 o 
  -6   2   2     8634.42     8587.74    223.55 o 
  -5   2   2    26163.54    26646.72    519.77 o 
  -4   2   2     8341.73     7998.12    181.67 o 
  -3   2   2     2847.05     2843.29    101.77 o 
  -2   2   2     6470.99     6617.22    145.70 o 
  -1   2   2    53497.44    50779.54   1673.91 o 
   0   2   2      860.34      890.61    122.38 o 
   1   2   2     1941.63     1982.65    139.94 o 
   2   2   2    40986.42    42333.69   1101.63 o 
   3   2   2     6428.00     6636.65    167.82 o 
   4   2   2     5894.14     6008.69    181.67 o 
   5   2   2    17629.26    18025.49    451.25 o 
   6   2   2     3585.64     3717.60    249.01 o 
   7   2   2      222.85      152.48     89.65 o 
   8   2   2     6969.88     6882.41    672.42 o 
   9   2   2     6035.03     6137.92    440.52 o 
 -11   3   2      145.41       67.93     73.30 o 
 -10   3   2      541.93      644.33    132.36 o 
  -9   3   2      199.41      203.07     59.32 o 
  -8   3   2      475.49      422.15     65.90 o 
  -7   3   2      994.23      972.11     98.87 o 
  -6   3   2      104.90      106.01     31.12 o 
  -5   3   2     2432.99     2469.29     98.30 o 
  -4   3   2     6077.16     5975.52    146.32 o 
  -3   3   2      960.31      864.92     70.07 o 
  -2   3   2     8901.96     9033.34    269.58 o 
  -1   3   2    13647.32    14365.27    581.08 o 
   0   3   2     4647.81     4375.26    198.36 o 
   1   3   2       84.17       36.70     24.32 o 
   2   3   2     1329.07     1500.33     85.69 o 
   3   3   2       21.48       30.49     21.43 o 
   4   3   2      465.79      427.84     43.67 o 
   5   3   2      502.87      530.07     54.72 o 
   6   3   2       96.65      111.38     57.94 o 
   7   3   2      110.11       14.20     69.62 o 
   8   3   2       70.66       27.51     88.16 o 
   9   3   2       82.56       37.90    140.77 o 
 -11   4   2        9.60       29.95     76.08 o 
 -10   4   2     1666.07     1668.02    177.11 o 
  -9   4   2     4399.85     4288.97    251.79 o 
  -8   4   2     1645.51     1456.54    127.74 o 
  -7   4   2      633.31      524.02    118.26 o 
  -6   4   2     2101.53     2086.31    127.20 o 
  -5   4   2    10757.32    10872.98    246.82 o 
  -4   4   2    23633.30    25537.46    490.03 o 
  -3   4   2      503.64      575.78     48.31 o 
  -2   4   2    14417.63    14330.50    362.72 o 
  -1   4   2    40610.05    40787.91    824.60 o 
   0   4   2    25581.60    27112.21    910.05 o 
   1   4   2    15717.22    15043.35    445.52 o 
   2   4   2    73354.45    74168.52   1646.98 o 
   3   4   2    13933.04    13745.89    298.85 o 
   4   4   2     5141.94     5202.55    143.40 o 
   5   4   2    29275.17    30195.19    680.64 o 
   6   4   2    13122.93    13942.57    498.40 o 
   7   4   2        9.48       -3.75     70.21 o 
   8   4   2     5201.73     4909.82    540.91 o 
   9   4   2     7164.49     7681.55    708.70 o 
 -11   5   2       58.23       95.34     81.39 o 
 -10   5   2      813.53      688.98    108.25 o 
  -9   5   2      418.78      323.72     67.83 o 
  -8   5   2      473.58      467.20     73.72 o 
  -7   5   2     1548.26     1470.96    106.31 o 
  -6   5   2      172.33      238.15     38.76 o 
  -5   5   2    11082.94    11245.89    254.40 o 
  -4   5   2    11847.29    12164.39    327.98 o 
  -3   5   2       39.14       58.12     19.63 o 
  -2   5   2    12522.05    11682.80    311.09 o 
  -1   5   2      966.40     1052.10     76.54 o 
   0   5   2      149.47      101.66     38.36 o 
   1   5   2    25620.36    26201.37    620.24 o 
   2   5   2      426.74      414.45     38.04 o 
   3   5   2     3173.00     3230.06    164.25 o 
   4   5   2     7446.85     7409.83    183.72 o 
   5   5   2      918.57      922.24     86.85 o 
   6   5   2     3062.53     3114.69    206.17 o 
   7   5   2     4782.98     5138.82    356.10 o 
   8   5   2       26.75       37.89     93.28 o 
   9   5   2      615.73      993.23    307.63 o 
 -10   6   2     1979.60     2437.71    171.17 o 
  -9   6   2    12771.92    14582.29    457.16 o 
  -8   6   2    11291.11    11528.76    334.69 o 
  -7   6   2      789.01      663.72     74.52 o 
  -6   6   2    34691.63    35883.23    773.14 o 
  -5   6   2    26389.20    24788.10    494.22 o 
  -4   6   2     2235.17     2245.22    191.67 o 
  -3   6   2    68010.28    65383.71   1536.14 o 
  -2   6   2    49839.76    48612.35    928.71 o 
  -1   6   2     4106.45     3918.28    115.35 o 
   0   6   2     1693.41     1515.32     75.13 o 
   1   6   2    19935.61    20846.67    512.53 o 
   2   6   2    16187.45    17769.79    365.82 o 
   3   6   2      336.21      341.53     41.35 o 
   4   6   2     1509.26     1432.47     77.53 o 
   5   6   2     3796.54     3829.00    183.42 o 
   6   6   2     2165.50     2326.42    184.67 o 
   7   6   2        1.18      -11.23     75.53 o 
   8   6   2      917.97      828.10    265.76 o 
   9   6   2     4991.25     5360.50    646.08 o 
 -10   7   2     1029.11      943.49    114.75 o 
  -9   7   2      594.04      545.61     86.42 o 
  -8   7   2      487.53      442.43     76.04 o 
  -7   7   2     2495.12     2601.34    257.69 o 
  -6   7   2      868.63      943.43     82.10 o 
  -5   7   2      236.35      190.36     44.46 o 
  -4   7   2     2823.16     2595.70    223.72 o 
  -3   7   2     5751.29     5683.13    186.54 o 
  -2   7   2      171.32      150.36     21.82 o 
  -1   7   2     3048.54     2958.66     99.73 o 
   0   7   2      344.46      312.33     37.56 o 
   1   7   2        5.08        2.05     18.99 o 
   2   7   2      573.23      503.27     51.84 o 
   3   7   2      108.26      105.20     28.69 o 
   4   7   2       29.78       16.24     26.52 o 
   5   7   2       59.71       59.41     46.01 o 
   6   7   2      664.86      555.14    101.25 o 
   7   7   2     1245.40     1173.16    148.55 o 
   8   7   2       24.71      -79.27    107.35 o 
 -10   8   2     3151.69     3113.87    195.96 o 
  -9   8   2     8319.99     9019.79    465.48 o 
  -8   8   2     8059.80     8227.30    272.99 o 
  -7   8   2      474.08      414.02     67.99 o 
  -6   8   2    19736.52    20065.19    543.04 o 
  -5   8   2    16901.67    16228.80    444.24 o 
  -4   8   2      557.02      562.53     56.10 o 
  -3   8   2    24915.05    24671.06    534.38 o 
  -2   8   2    72394.19    68008.76   1230.33 o 
  -1   8   2      580.81      574.89     45.03 o 
   0   8   2       66.83       82.72     22.61 o 
   1   8   2    28831.94    28441.76    609.70 o 
   2   8   2    20862.23    20870.28    537.51 o 
   3   8   2       14.51       18.37     24.37 o 
   4   8   2     4956.96     4834.42    151.23 o 
   5   8   2     7346.31     7611.89    368.96 o 
   6   8   2     4237.25     4062.08    337.15 o 
   7   8   2        7.27       19.27     87.93 o 
   8   8   2     1316.45      961.42    293.47 o 
 -10   9   2     2245.82     2220.30    170.41 o 
  -9   9   2        8.26       42.76     51.65 o 
  -8   9   2     6361.00     6277.74    234.12 o 
  -7   9   2    11713.29    12008.31    423.34 o 
  -6   9   2     1975.58     1748.61    128.69 o 
  -5   9   2     8644.31     8834.93    285.92 o 
  -4   9   2    12694.68    12397.12    315.08 o 
  -3   9   2     2251.27     1944.89    142.48 o 
  -2   9   2    22622.67    22938.99    465.85 o 
  -1   9   2    33400.13    33055.45    633.24 o 
   0   9   2     4759.97     4661.29    134.48 o 
   1   9   2     5683.10     5883.61    180.59 o 
   2   9   2     5715.36     5541.23    179.49 o 
   3   9   2     1383.59     1534.27     91.71 o 
   4   9   2       14.40       19.17     27.96 o 
   5   9   2       49.03       68.67     50.03 o 
   6   9   2       57.91       85.40     64.93 o 
   7   9   2       86.67      136.08    101.50 o 
   8   9   2       27.33      104.12    151.58 o 
 -10  10   2     3027.70     2875.48    190.17 o 
  -9  10   2      501.07      473.15    109.82 o 
  -8  10   2       25.81       -8.29     48.36 o 
  -7  10   2       28.17       71.10     47.72 o 
  -6  10   2      282.55      241.19     60.80 o 
  -5  10   2     1266.15     1003.43     97.74 o 
  -4  10   2     3338.33     3527.08    140.24 o 
  -3  10   2        3.11        2.79     21.77 o 
  -2  10   2    17394.38    17257.88    413.47 o 
  -1  10   2    18287.52    17753.75    373.42 o 
   0  10   2     5865.85     5709.45    158.77 o 
   1  10   2     9217.93     9759.69    240.89 o 
   2  10   2    63442.80    64778.34   1318.70 o 
   3  10   2    15082.43    14885.02    344.13 o 
   4  10   2     2643.17     2928.36    202.98 o 
   5  10   2    17291.76    16710.17    576.10 o 
   6  10   2    11777.22    12297.01    602.29 o 
   7  10   2      184.13      104.96    106.07 o 
   8  10   2     5513.25     5950.29    683.60 o 
 -10  11   2       50.94       -4.90     71.31 o 
  -9  11   2     1530.02     1529.48    154.28 o 
  -8  11   2     1966.90     1978.95    163.69 o 
  -7  11   2      313.82      276.02     65.94 o 
  -6  11   2     1779.66     1790.42    121.83 o 
  -5  11   2      129.19       85.08     40.69 o 
  -4  11   2       75.37       48.77     27.76 o 
  -3  11   2     4093.76     4162.21    151.75 o 
  -2  11   2     4213.28     3919.07    135.27 o 
  -1  11   2      764.39      804.31     65.21 o 
   0  11   2    19577.80    19296.07    407.36 o 
   1  11   2     2231.66     2110.95    114.63 o 
   2  11   2        3.55       14.92     29.55 o 
   3  11   2    16741.23    17992.74    449.20 o 
   4  11   2    16202.23    15663.40    465.17 o 
   5  11   2      705.12      658.94    107.38 o 
   6  11   2     3596.04     3905.94    329.90 o 
   7  11   2     4214.27     4852.61    385.76 o 
   8  11   2      425.66      298.19    209.60 o 
 -10  12   2     1622.53     1474.29    164.24 o 
  -9  12   2     4235.60     4182.79    247.47 o 
  -8  12   2     3935.05     3810.33    222.89 o 
  -7  12   2        3.38        7.55     47.95 o 
  -6  12   2     5549.21     5799.80    213.34 o 
  -5  12   2     9669.97     9227.74    275.76 o 
  -4  12   2     1452.73     1297.30     97.81 o 
  -3  12   2     6565.64     6629.88    305.70 o 
  -2  12   2    25893.60    25451.01    563.80 o 
  -1  12   2     3335.17     3411.29    123.04 o 
   0  12   2       27.06        2.64     21.05 o 
   1  12   2     4520.64     4331.26    134.80 o 
   2  12   2    10996.73    10981.07    256.08 o 
   3  12   2      432.33      290.82     72.32 o 
   4  12   2     1942.25     1745.29    138.23 o 
   5  12   2     3808.53     4013.70    245.44 o 
   6  12   2     3185.26     2909.04    297.81 o 
   7  12   2       41.29       -1.76     88.66 o 
   8  12   2     2169.37     1615.95    392.62 o 
  -9  13   2       92.76      103.42     73.63 o 
  -8  13   2      372.09      407.91     91.80 o 
  -7  13   2      405.84      319.48     63.89 o 
  -6  13   2      146.71      127.92     47.64 o 
  -5  13   2      235.51       92.07     44.64 o 
  -4  13   2     3252.56     3337.85    198.89 o 
  -3  13   2     5752.08     5895.44    261.24 o 
  -2  13   2     3073.07     3138.66    131.63 o 
  -1  13   2     1550.35     1728.76     95.90 o 
   0  13   2     9477.67     9433.09    249.56 o 
   1  13   2     6921.09     7253.68    191.96 o 
   2  13   2       99.93       89.48     36.33 o 
   3  13   2     4625.44     4864.21    227.10 o 
   4  13   2    10700.72    11212.27    375.09 o 
   5  13   2      879.94     1196.41    202.65 o 
   6  13   2     3049.07     3094.04    313.62 o 
   7  13   2     4492.00     5520.91   1215.57 o 
  -9  14   2     7593.42     7760.24    322.50 o 
  -8  14   2     5297.67     4996.51    233.79 o 
  -7  14   2      596.37      713.24     93.51 o 
  -6  14   2     7970.94     8028.12    331.03 o 
  -5  14   2    15584.04    16005.18    424.76 o 
  -4  14   2       43.71       23.71     34.69 o 
  -3  14   2    17214.14    17741.90    494.75 o 
  -2  14   2    11106.92    10825.67    296.03 o 
  -1  14   2       12.45      -27.37     25.04 o 
   0  14   2     8530.91     8048.00    234.69 o 
   1  14   2     5958.32     6265.72    178.58 o 
   2  14   2       51.76       42.72     36.88 o 
   3  14   2      317.41      244.83     55.82 o 
   4  14   2     3043.62     3121.91    274.42 o 
   5  14   2      780.99      568.00    145.91 o 
   6  14   2      253.41      213.11    111.58 o 
   7  14   2      211.58       58.15    127.60 o 
  -9  15   2      228.86      206.55     76.95 o 
  -8  15   2     6239.16     6308.27    264.09 o 
  -7  15   2    18087.25    18181.97    608.04 o 
  -6  15   2     2438.26     2452.32    157.73 o 
  -5  15   2     4742.55     4761.75    316.93 o 
  -4  15   2    28797.93    30059.67    775.26 o 
  -3  15   2     7271.93     6930.32    260.14 o 
  -2  15   2     2043.75     2269.05    146.87 o 
  -1  15   2    15228.71    15416.21    396.57 o 
   0  15   2     4596.42     4268.95    146.01 o 
   1  15   2      833.89      777.25     70.05 o 
   2  15   2     9994.37     9247.02    260.43 o 
   3  15   2     1291.69     1320.79    111.82 o 
   4  15   2     1073.41     1275.96    161.41 o 
   5  15   2       59.76       49.29     90.39 o 
   6  15   2      729.02      802.04    209.11 o 
   7  15   2      883.72      925.60    430.27 o 
  -9  16   2      750.86      632.60    106.98 o 
  -8  16   2       31.28       40.62     61.30 o 
  -7  16   2      513.20      472.82     94.77 o 
  -6  16   2       64.89       21.85     43.97 o 
  -5  16   2     4819.25     4633.37    201.76 o 
  -4  16   2      623.42      706.07     93.08 o 
  -3  16   2        3.39       -4.78     41.19 o 
  -2  16   2     2201.39     2016.02    300.41 o 
  -1  16   2     9747.71     9962.34    294.27 o 
   0  16   2      603.93      651.29     65.27 o 
   1  16   2     3783.51     3846.34    153.70 o 
   2  16   2     5400.17     5266.98    297.26 o 
   3  16   2     5512.32     5218.54    213.63 o 
   4  16   2     4124.56     3917.50    346.85 o 
   5  16   2     6806.33     7761.95    487.23 o 
   6  16   2     1598.46     1132.10    211.58 o 
   7  16   2       89.52      127.17    112.75 o 
  -8  17   2     1529.70     1705.44    152.81 o 
  -7  17   2     2862.12     2886.89    189.56 o 
  -6  17   2      154.06      133.79     56.60 o 
  -5  17   2     1091.48      995.43    186.85 o 
  -4  17   2     9413.90     9199.88    333.99 o 
  -3  17   2     5408.19     5722.65    312.74 o 
  -2  17   2     1102.28     1164.36    118.59 o 
  -1  17   2     2705.07     2471.31    163.40 o 
   0  17   2    10241.31    10821.24    292.60 o 
   1  17   2     2119.09     2077.03    116.16 o 
   2  17   2      405.71      466.76     82.60 o 
   3  17   2     3590.23     3481.86    269.90 o 
   4  17   2     3351.50     2626.41    298.24 o 
   5  17   2       41.58       73.73     92.30 o 
   6  17   2     2710.51     2442.18    326.89 o 
  -8  18   2      115.82      117.26     73.84 o 
  -7  18   2        3.46       31.24     53.19 o 
  -6  18   2       55.87       46.29     51.95 o 
  -5  18   2     2110.31     1861.29    163.03 o 
  -4  18   2      587.59      615.17     97.09 o 
  -3  18   2      470.82      257.43    109.84 o 
  -2  18   2      382.02      291.19     71.32 o 
  -1  18   2     1594.05     1673.98    144.52 o 
   0  18   2      327.68      337.82     60.12 o 
   1  18   2     1321.10     1626.00    124.86 o 
   2  18   2     2353.83     2175.99    133.72 o 
   3  18   2     2897.85     3029.58    293.25 o 
   4  18   2     1262.68     1319.35    231.06 o 
   5  18   2     4108.71     3906.03    429.02 o 
   6  18   2     2428.27     2243.34    310.92 o 
  -8  19   2      392.40      302.86    101.07 o 
  -7  19   2      695.12      466.84    107.60 o 
  -6  19   2     1089.53     1070.11    141.39 o 
  -5  19   2        2.22        2.86     53.78 o 
  -4  19   2      459.37      434.16     90.50 o 
  -3  19   2     5155.71     5473.96    256.05 o 
  -2  19   2     4342.09     4116.16    221.72 o 
  -1  19   2      804.71      679.22     97.90 o 
   0  19   2    11728.75    12137.85    363.77 o 
   1  19   2     8381.81     8779.96    270.90 o 
   2  19   2       12.25        6.41     45.44 o 
   3  19   2    13053.56    13669.38    689.21 o 
   4  19   2    10448.31    10293.11    589.48 o 
   5  19   2     1219.78     1248.96    312.17 o 
   6  19   2     3246.62     3658.77    582.65 o 
  -7  20   2       41.78       60.83     83.48 o 
  -6  20   2     3809.28     3704.04    515.45 o 
  -5  20   2     3516.73     3618.62    232.27 o 
  -4  20   2      309.79      220.56     75.07 o 
  -3  20   2     9694.37     9635.36    359.40 o 
  -2  20   2     6377.48     5919.27    309.57 o 
  -1  20   2       64.87       79.56     56.32 o 
   0  20   2     1590.41     1681.03    155.62 o 
   1  20   2      600.09      410.22    109.95 o 
   2  20   2      689.93      569.57    111.39 o 
   3  20   2     1244.28     1292.24    228.30 o 
   4  20   2      751.25      678.57    174.19 o 
   5  20   2       95.58       -9.81     83.27 o 
  -7  21   2     6784.37     7232.67    426.33 o 
  -6  21   2     2219.42     2065.97    226.00 o 
  -5  21   2     3136.37     2998.11    263.08 o 
  -4  21   2     7090.08     7404.61    622.60 o 
  -3  21   2     3976.87     4060.68    279.19 o 
  -2  21   2      445.89      454.54    128.46 o 
  -1  21   2     8007.34     8809.05    343.14 o 
   0  21   2     5965.32     5767.21    277.82 o 
   1  21   2      381.49      312.49     82.25 o 
   2  21   2      378.47      186.94     83.03 o 
   3  21   2     2764.22     3033.10    397.71 o 
   4  21   2      364.07       73.52    109.16 o 
   5  21   2       42.79       65.36    110.69 o 
  -6  22   2      588.97      387.37    127.73 o 
  -5  22   2      125.20       52.41     76.81 o 
  -4  22   2      312.10      236.29    164.71 o 
  -3  22   2      371.45      166.18     85.49 o 
  -2  22   2      901.19      717.53    133.29 o 
  -1  22   2       39.71       86.54     63.21 o 
   0  22   2       39.94       30.54     62.04 o 
   1  22   2      375.14      409.51    110.26 o 
   2  22   2      483.53      447.09    179.10 o 
   3  22   2       45.54       74.57     96.14 o 
   4  22   2      200.85      161.00    118.40 o 
  -5  23   2     1485.65     1643.52    210.65 o 
  -4  23   2     6173.30     6674.44    376.83 o 
  -3  23   2     3554.80     3999.72    295.28 o 
  -2  23   2      548.81      405.15    100.10 o 
  -1  23   2     5915.12     6528.60    453.52 o 
   0  23   2     5555.91     5392.70    389.62 o 
   1  23   2      533.82      438.03    117.73 o 
   2  23   2     1723.98     1815.31    313.78 o 
   3  23   2     2801.62     3055.36    353.23 o 
   4  23   2      615.99      542.55    186.42 o 
  -5  24   2      315.88       36.97     83.91 o 
  -4  24   2      586.79      290.76    206.10 o 
  -3  24   2      839.60      541.00    131.68 o 
  -2  24   2      118.50       83.93     69.41 o 
  -1  24   2     1076.16     1024.58    140.34 o 
   0  24   2     1797.61     1790.06    293.36 o 
   1  24   2        0.88      -45.76    102.02 o 
   2  24   2     3807.87     2966.88    497.61 o 
   3  24   2     1130.65      636.22    185.32 o 
  -4  25   2      730.31      876.44    187.31 o 
  -3  25   2     3639.81     4928.05    344.14 o 
  -2  25   2     2020.21     2218.72    286.20 o 
  -1  25   2       71.79      110.41     96.63 o 
   0  25   2     6049.50     5422.69    713.67 o 
   1  25   2     6136.53     6355.02    475.58 o 
   2  25   2       15.49      -37.15    159.16 o 
  -2  26   2      437.88      277.76    101.31 o 
  -1  26   2      277.84      386.33    132.15 o 
   0  26   2      701.52      488.44    169.56 o 
 -11   1   3      514.29      368.68     91.77 o 
 -10   1   3       69.68       63.94     58.72 o 
  -9   1   3     4636.65     4469.42    213.07 o 
  -8   1   3     4136.28     3990.73    166.68 o 
  -7   1   3     7095.59     7191.53    219.52 o 
  -6   1   3       12.50       23.34     21.69 o 
  -5   1   3    14392.17    13827.01    292.58 o 
  -4   1   3    27951.70    27383.70    515.41 o 
  -3   1   3      146.28       86.79     13.71 o 
  -2   1   3     1878.97     2047.71     92.98 o 
  -1   1   3    94525.63    96039.91   2444.38 o 
   0   1   3     8094.56     7603.10    209.15 o 
   1   1   3    18201.26    19634.96    491.39 o 
   2   1   3    67877.81    69108.30   1366.99 o 
   3   1   3    30215.06    29624.27    576.58 o 
   4   1   3     1500.85     1574.81    173.79 o 
   5   1   3    12302.42    12593.00    397.18 o 
   6   1   3    14148.13    14040.49    654.38 o 
   7   1   3     3114.01     2815.72    289.53 o 
   8   1   3     1730.41     1603.41    482.33 o 
 -11   2   3      144.17       95.15     71.73 o 
 -10   2   3     2278.44     1912.31    268.52 o 
  -9   2   3       18.62       45.92     44.85 o 
  -8   2   3     2322.86     2371.00    133.28 o 
  -7   2   3     8119.08     8559.24    223.95 o 
  -6   2   3      884.93      937.32     95.15 o 
  -5   2   3     2178.64     2039.34     79.57 o 
  -4   2   3     2466.84     2162.34     73.12 o 
  -3   2   3     3788.45     4097.50    114.18 o 
  -2   2   3    17067.22    17964.25    389.91 o 
  -1   2   3     8413.97     8772.41    229.49 o 
   0   2   3     2880.08     2916.09    106.21 o 
   1   2   3     8172.29     8000.70    203.87 o 
   2   2   3     3549.53     3496.81    121.63 o 
   3   2   3     6065.52     6647.60    198.39 o 
   4   2   3     5747.17     5914.35    214.11 o 
   5   2   3      593.24      422.25    103.73 o 
   6   2   3      435.78      528.85    132.95 o 
   7   2   3     1971.47     1905.45    245.13 o 
   8   2   3       78.90      177.91    116.28 o 
 -11   3   3     8199.44     8838.61    354.74 o 
 -10   3   3       28.28        4.11     52.91 o 
  -9   3   3    15001.20    16443.81    438.02 o 
  -8   3   3    19591.08    20378.49    497.27 o 
  -7   3   3     2938.64     2831.86    144.17 o 
  -6   3   3    15951.69    15913.29    343.22 o 
  -5   3   3    36000.61    34008.42    749.33 o 
  -4   3   3     1969.42     1743.72     78.21 o 
  -3   3   3    14170.58    14060.05    243.15 o 
  -2   3   3    29794.89    29671.30    555.64 o 
  -1   3   3    15385.38    15424.15    329.35 o 
   0   3   3      628.51      671.25     96.21 o 
   1   3   3     4928.87     5022.56    147.64 o 
   2   3   3     4265.52     4223.19    140.06 o 
   3   3   3     2082.50     2177.80    122.93 o 
   4   3   3      729.61      694.55     71.18 o 
   5   3   3     1017.88     1004.71    108.74 o 
   6   3   3     5881.30     6184.40    386.63 o 
   7   3   3     6038.45     5838.79   1065.54 o 
   8   3   3        2.10        3.94     88.55 o 
 -11   4   3      271.12      227.39     84.64 o 
 -10   4   3      586.10      637.35     93.86 o 
  -9   4   3      993.01      997.40    100.96 o 
  -8   4   3      861.81      865.75     87.04 o 
  -7   4   3     3284.28     3051.67    180.21 o 
  -6   4   3      390.77      396.95     43.33 o 
  -5   4   3     4836.99     4530.59    127.08 o 
  -4   4   3     8908.98     9181.38    202.27 o 
  -3   4   3     9219.41     9640.92    177.56 o 
  -2   4   3      598.75      575.41     45.45 o 
  -1   4   3      477.28      499.21     47.31 o 
   0   4   3      208.85      192.18     31.27 o 
   1   4   3     1322.05     1418.54     75.20 o 
   2   4   3        5.20       21.91     22.55 o 
   3   4   3      641.89      797.45     71.61 o 
   4   4   3        1.08       22.11     32.16 o 
   5   4   3       15.21       20.45     45.14 o 
   6   4   3      172.19       76.76    127.04 o 
   7   4   3      294.44      323.83    116.49 o 
   8   4   3      693.45      716.83    178.82 o 
 -11   5   3     4042.04     4034.97    245.93 o 
 -10   5   3       87.68       82.09     55.38 o 
  -9   5   3     6048.04     6331.30    233.45 o 
  -8   5   3    14302.95    14719.02    391.40 o 
  -7   5   3     6186.78     6232.54    204.84 o 
  -6   5   3     2070.55     2099.24    127.86 o 
  -5   5   3    24113.56    23981.63    521.89 o 
  -4   5   3    14302.86    13987.83    392.63 o 
  -3   5   3      130.91      126.90     19.74 o 
  -2   5   3    14548.40    14210.36    266.77 o 
  -1   5   3    44344.39    44314.44    988.72 o 
   0   5   3    14138.57    14464.39    379.87 o 
   1   5   3     1104.30     1049.84     68.14 o 
   2   5   3    11792.19    11027.35    283.00 o 
   3   5   3     7676.92     7643.07    227.08 o 
   4   5   3       30.63       23.78     33.15 o 
   5   5   3     4118.35     4052.35    206.25 o 
   6   5   3     9677.93    10124.57    711.87 o 
   7   5   3     3698.00     3925.07    340.20 o 
   8   5   3      653.16      674.23    251.54 o 
 -11   6   3     1100.19      855.41    130.65 o 
 -10   6   3     4015.31     4086.02    208.60 o 
  -9   6   3     3920.70     4052.19    195.24 o 
  -8   6   3       10.71       47.47     40.07 o 
  -7   6   3     2246.82     2211.44    125.61 o 
  -6   6   3      229.46      114.57     38.46 o 
  -5   6   3     1486.92     1503.62     99.30 o 
  -4   6   3    15535.11    15349.51    406.47 o 
  -3   6   3      817.59      745.30     39.33 o 
  -2   6   3       27.64       18.84     12.53 o 
  -1   6   3      996.95      908.74     56.89 o 
   0   6   3       27.05       40.16     18.60 o 
   1   6   3      981.88     1089.67     72.81 o 
   2   6   3      276.53      358.20     49.47 o 
   3   6   3      326.84      393.78     55.70 o 
   4   6   3       13.60       11.60     32.82 o 
   5   6   3      300.62      366.05     64.91 o 
   6   6   3      181.90      231.82     97.74 o 
   7   6   3      119.44       20.71     86.33 o 
   8   6   3      828.85      776.04    262.53 o 
 -11   7   3     1292.50     1441.52    142.89 o 
 -10   7   3      175.50      111.33     60.89 o 
  -9   7   3      290.59      285.10     65.24 o 
  -8   7   3     1987.61     2009.38    184.79 o 
  -7   7   3     5671.30     5882.59    235.85 o 
  -6   7   3      175.71      157.41     44.12 o 
  -5   7   3     6943.96     7038.88    206.33 o 
  -4   7   3    32723.53    30770.74    662.09 o 
  -3   7   3    23808.90    24037.21    476.21 o 
  -2   7   3    12397.36    12860.92    349.83 o 
  -1   7   3    51011.20    51739.60   1036.35 o 
   0   7   3    56325.95    56525.74   1126.65 o 
   1   7   3      112.38       55.49     22.39 o 
   2   7   3    41882.20    40403.65    853.19 o 
   3   7   3    15082.06    15188.58    383.83 o 
   4   7   3      152.10      140.86     80.55 o 
   5   7   3     8537.30     9066.51    491.50 o 
   6   7   3    14929.28    15679.53    776.73 o 
   7   7   3     1914.08     1736.96    468.60 o 
   8   7   3     1357.10     1018.57    327.02 o 
 -10   8   3        6.57      -14.40     53.41 o 
  -9   8   3      444.72      432.88     74.90 o 
  -8   8   3     2193.86     2177.26    179.34 o 
  -7   8   3      500.78      468.84     90.72 o 
  -6   8   3     2348.05     2112.77    132.35 o 
  -5   8   3     9672.17     9197.87    254.82 o 
  -4   8   3     1709.51     1516.40     88.47 o 
  -3   8   3     7645.24     7646.22    193.13 o 
  -2   8   3    29546.78    30014.14    592.73 o 
  -1   8   3     8244.96     8457.01    252.50 o 
   0   8   3     2501.39     2407.66     98.73 o 
   1   8   3    20168.52    20041.61    499.02 o 
   2   8   3     4720.06     4590.47    162.55 o 
   3   8   3     2580.15     2441.69    129.13 o 
   4   8   3     9204.63     9408.88    285.60 o 
   5   8   3     1152.57     1065.43    116.47 o 
   6   8   3      666.02      461.71    240.23 o 
   7   8   3     2466.55     2267.57    592.66 o 
   8   8   3      613.32      393.99    226.50 o 
 -10   9   3        1.49       33.12     62.93 o 
  -9   9   3     3588.96     3235.75    208.44 o 
  -8   9   3    14581.58    14622.83    455.86 o 
  -7   9   3     2655.19     2588.73    168.09 o 
  -6   9   3     7544.52     7474.73    235.26 o 
  -5   9   3    14408.30    13995.53    487.44 o 
  -4   9   3    11959.16    11841.91    403.88 o 
  -3   9   3     1626.03     1618.94    116.70 o 
  -2   9   3    11714.79    11666.48    243.56 o 
  -1   9   3     8191.65     7713.20    192.66 o 
   0   9   3     6600.69     6947.81    182.60 o 
   1   9   3       69.95       49.40     23.02 o 
   2   9   3     8148.68     8223.91    244.04 o 
   3   9   3     1486.99     1362.41    103.00 o 
   4   9   3      650.76      539.28     81.18 o 
   5   9   3     1232.18     1234.90    131.30 o 
   6   9   3     6962.61     6401.58    912.28 o 
   7   9   3     3272.33     3784.05    549.42 o 
 -10  10   3      894.97      667.98    154.69 o 
  -9  10   3      855.05      826.16    141.32 o 
  -8  10   3       14.58      -27.13     45.84 o 
  -7  10   3     3066.03     2851.19    172.45 o 
  -6  10   3     6606.94     6449.15    308.73 o 
  -5  10   3     3485.58     3448.83    146.23 o 
  -4  10   3       51.64       56.36     27.26 o 
  -3  10   3     2573.25     2366.44    135.69 o 
  -2  10   3     1665.53     1630.46     79.85 o 
  -1  10   3     1133.23     1027.50     65.83 o 
   0  10   3     3296.80     3264.77    128.57 o 
   1  10   3    20010.67    20535.63    434.71 o 
   2  10   3     1302.10     1089.60     88.81 o 
   3  10   3      132.53       71.70     35.95 o 
   4  10   3     5480.95     5711.97    212.69 o 
   5  10   3     2858.89     2633.62    348.18 o 
   6  10   3        1.04      114.95     95.11 o 
   7  10   3      918.16     1018.70    302.29 o 
 -10  11   3        4.53       20.70     67.28 o 
  -9  11   3     4100.40     4538.31    450.86 o 
  -8  11   3    11672.59    11684.70    398.55 o 
  -7  11   3      490.50      413.25     65.81 o 
  -6  11   3     8440.93     8526.76    268.63 o 
  -5  11   3    21705.69    19794.35    474.72 o 
  -4  11   3     5971.02     5696.50    189.08 o 
  -3  11   3     1830.86     1828.25    137.68 o 
  -2  11   3     8274.07     7853.63    204.26 o 
  -1  11   3     3252.90     3325.97    118.52 o 
   0  11   3     2807.51     2990.21    116.81 o 
   1  11   3     2344.42     2050.23    102.52 o 
   2  11   3     2997.74     2916.90    162.65 o 
   3  11   3     3019.59     2822.54    148.61 o 
   4  11   3      589.10      702.31     83.40 o 
   5  11   3       22.98       19.22     49.41 o 
   6  11   3     2126.93     2678.01    461.82 o 
   7  11   3     1582.14     1896.75    421.32 o 
 -10  12   3     5968.80     5574.19    295.78 o 
  -9  12   3     2397.19     2124.19    175.70 o 
  -8  12   3      807.52      944.31    142.43 o 
  -7  12   3    12690.18    11801.55    346.60 o 
  -6  12   3     6625.66     6635.13    227.83 o 
  -5  12   3      628.29      706.08     76.00 o 
  -4  12   3     7064.37     6504.97    347.71 o 
  -3  12   3     5823.36     6078.82    318.57 o 
  -2  12   3     1427.82     1385.60    122.75 o 
  -1  12   3     2169.90     1910.16     97.02 o 
   0  12   3     1208.89      965.53     73.40 o 
   1  12   3      281.58      367.06     47.70 o 
   2  12   3        4.16       50.33     37.72 o 
   3  12   3      157.36      196.08     52.88 o 
   4  12   3      340.06      448.08     82.54 o 
   5  12   3     1803.33     1502.76    175.30 o 
   6  12   3      404.19      174.22    111.73 o 
   7  12   3       48.45      252.47    212.71 o 
 -10  13   3       82.03       41.54     67.80 o 
  -9  13   3       68.10       23.79     56.70 o 
  -8  13   3     2022.54     2063.80    207.01 o 
  -7  13   3     7472.09     7407.07    258.44 o 
  -6  13   3     3340.50     3161.15    173.62 o 
  -5  13   3     2844.19     2956.06    203.56 o 
  -4  13   3    11077.67    11400.95    316.44 o 
  -3  13   3    12515.51    12043.22    361.28 o 
  -2  13   3      213.02      255.17     43.83 o 
  -1  13   3    17372.42    17177.84    385.95 o 
   0  13   3    18475.97    17942.69    401.42 o 
   1  13   3      303.91      307.20     45.82 o 
   2  13   3    14489.24    15441.53    496.30 o 
   3  13   3    14115.68    15033.93    410.74 o 
   4  13   3        5.89        8.79     49.45 o 
   5  13   3     2340.72     2342.38    408.71 o 
   6  13   3     5005.68     5590.21    423.52 o 
   7  13   3      416.04      757.16    276.57 o 
  -9  14   3      813.16      799.01    106.27 o 
  -8  14   3      180.29      134.20     61.02 o 
  -7  14   3     1691.05     1711.21    134.23 o 
  -6  14   3     7898.15     7312.22    251.83 o 
  -5  14   3     3850.76     3760.35    174.34 o 
  -4  14   3       81.48       35.13     31.74 o 
  -3  14   3     7549.55     7927.82    275.72 o 
  -2  14   3    11255.61    11082.06    312.59 o 
  -1  14   3      250.79      125.22     37.34 o 
   0  14   3     4395.82     4451.85    175.50 o 
   1  14   3    11900.60    11863.71    282.17 o 
   2  14   3     2264.51     1996.59    167.33 o 
   3  14   3     1840.26     1784.97    263.21 o 
   4  14   3     5917.01     6572.96    280.50 o 
   5  14   3     2483.01     2538.44    290.52 o 
   6  14   3      338.87      364.91    141.19 o 
  -9  15   3      520.13      306.10     81.09 o 
  -8  15   3     2213.51     2190.44    163.93 o 
  -7  15   3     2151.19     2068.85    148.24 o 
  -6  15   3        9.73       45.98     46.38 o 
  -5  15   3     8467.73     8513.71    277.20 o 
  -4  15   3     3370.68     3472.17    249.95 o 
  -3  15   3     1900.10     1861.31    137.23 o 
  -2  15   3      354.00      417.08     66.56 o 
  -1  15   3     6810.44     6906.88    208.86 o 
   0  15   3     3688.72     3788.86    144.14 o 
   1  15   3      414.58      419.56     56.05 o 
   2  15   3     6830.82     6533.89    214.59 o 
   3  15   3     9279.91     9879.62    341.30 o 
   4  15   3      306.24      395.49     87.12 o 
   5  15   3      376.84      332.99    268.56 o 
   6  15   3     2873.31     3171.82    833.07 o 
  -9  16   3     1497.87     1250.95    141.82 o 
  -8  16   3      679.59      680.26    134.46 o 
  -7  16   3       19.35       28.75     51.53 o 
  -6  16   3     6217.37     6224.74    242.86 o 
  -5  16   3     5237.77     5615.54    314.48 o 
  -4  16   3       33.24       31.15     45.08 o 
  -3  16   3     7914.06     7901.05    335.46 o 
  -2  16   3    18144.25    18108.39    513.58 o 
  -1  16   3     2280.17     2235.53    215.49 o 
   0  16   3     8560.99     8779.53    235.79 o 
   1  16   3    12326.39    12623.87    304.85 o 
   2  16   3     8470.71     8445.97    257.13 o 
   3  16   3     1835.83     1825.51    139.47 o 
   4  16   3     7295.13     8119.30    389.68 o 
   5  16   3     3046.88     3175.93    391.31 o 
   6  16   3      203.26      166.31    116.69 o 
  -8  17   3     4484.30     4646.10    304.09 o 
  -7  17   3      111.67       33.60     57.80 o 
  -6  17   3     5462.65     5384.99    233.33 o 
  -5  17   3     9882.59    10262.79    363.15 o 
  -4  17   3      236.82      184.09     62.82 o 
  -3  17   3     2991.84     3255.13    289.77 o 
  -2  17   3     1417.15     1426.06    130.34 o 
  -1  17   3       38.47       10.07     34.64 o 
   0  17   3     1575.89     1520.45    103.13 o 
   1  17   3     2712.39     2619.98    139.18 o 
   2  17   3     2007.48     2010.89    144.59 o 
   3  17   3     1404.23     1346.44    167.18 o 
   4  17   3      919.76     1030.08    209.44 o 
   5  17   3      131.90       19.43     84.48 o 
   6  17   3      267.78       32.62    105.20 o 
  -8  18   3     1197.02     1156.35    127.96 o 
  -7  18   3     7164.17     7311.51    296.99 o 
  -6  18   3     4791.17     4991.64    261.15 o 
  -5  18   3       20.72       43.98     50.53 o 
  -4  18   3     8235.29     8237.75    345.76 o 
  -3  18   3     6657.92     6219.47    423.12 o 
  -2  18   3      881.73      831.40    104.98 o 
  -1  18   3      406.06      295.03     67.94 o 
   0  18   3     1599.52     1422.18    102.70 o 
   1  18   3      145.71      128.58     50.37 o 
   2  18   3       36.73       33.88     43.32 o 
   3  18   3      313.01      222.82     89.58 o 
   4  18   3     2707.26     2853.11    329.84 o 
   5  18   3     1967.81     2065.16    293.09 o 
  -8  19   3      403.60      273.25     80.74 o 
  -7  19   3      521.91      585.96    101.70 o 
  -6  19   3       93.45       33.34     57.06 o 
  -5  19   3     1586.40     1443.25    142.63 o 
  -4  19   3      975.47      786.37    108.73 o 
  -3  19   3      481.58      511.21    100.14 o 
  -2  19   3      482.72      503.78    167.93 o 
  -1  19   3     2752.51     3072.33    195.13 o 
   0  19   3     2635.05     2868.53    204.72 o 
   1  19   3      526.29      427.29     78.49 o 
   2  19   3     2627.53     2814.89    208.74 o 
   3  19   3     1842.60     2170.55    230.29 o 
   4  19   3        4.83       55.11    103.43 o 
   5  19   3     1107.66     1191.19    238.24 o 
  -7  20   3     3991.92     4710.62    278.30 o 
  -6  20   3     1925.52     1816.66    175.78 o 
  -5  20   3      142.20      102.08     64.60 o 
  -4  20   3     4877.66     4944.95    260.22 o 
  -3  20   3     7775.40     8109.11    322.43 o 
  -2  20   3     1346.93     1507.20    225.81 o 
  -1  20   3      762.00      778.02    107.61 o 
   0  20   3     8049.92     7954.73    363.73 o 
   1  20   3     4314.20     4514.73    222.30 o 
   2  20   3      213.19      194.70     91.36 o 
   3  20   3      804.23     1133.81    207.26 o 
   4  20   3     4551.25     4510.15    420.34 o 
  -7  21   3      804.81      587.70    171.64 o 
  -6  21   3      842.72      473.51    185.59 o 
  -5  21   3      671.51      636.09    144.51 o 
  -4  21   3     1951.97     1899.33    175.10 o 
  -3  21   3     2103.06     1965.27    176.13 o 
  -2  21   3        3.81       25.78     56.60 o 
  -1  21   3     4368.33     5010.63    298.88 o 
   0  21   3     4877.29     5211.48    270.33 o 
   1  21   3       13.55       50.12     67.56 o 
   2  21   3     2219.70     2218.91    234.72 o 
   3  21   3     2874.59     2732.49    327.59 o 
   4  21   3        2.42       31.07    120.42 o 
  -6  22   3     2141.66     2339.65    208.71 o 
  -5  22   3     5076.91     5114.09    284.83 o 
  -4  22   3        2.93       -0.89     62.03 o 
  -3  22   3     5376.25     6422.97    462.27 o 
  -2  22   3    10599.25    11325.28    476.17 o 
  -1  22   3      380.13      147.56     74.43 o 
   0  22   3     5795.80     6007.10    292.67 o 
   1  22   3    10391.38    10270.93    558.97 o 
   2  22   3     1502.83     2054.13    368.33 o 
   3  22   3     2410.84     2673.69    334.16 o 
  -5  23   3     1091.48     1089.01    231.79 o 
  -4  23   3        0.93       44.87     73.19 o 
  -3  23   3      990.62     1078.49    289.74 o 
  -2  23   3      266.59      200.53     97.39 o 
  -1  23   3       11.02       -7.17     63.69 o 
   0  23   3        2.58      -10.17     68.73 o 
   1  23   3       70.87      110.08    109.50 o 
   2  23   3      217.04      226.80    124.12 o 
   3  23   3       43.09       45.42    119.96 o 
  -5  24   3      179.33       74.13     87.55 o 
  -4  24   3     1139.99      788.06    193.00 o 
  -3  24   3     5001.60     4901.44    332.34 o 
  -2  24   3     2462.47     2561.84    231.66 o 
  -1  24   3      423.81      156.45    115.55 o 
   0  24   3     2193.96     2235.92    285.87 o 
   1  24   3     3196.55     3579.62    357.42 o 
   2  24   3      972.82     1023.79    307.76 o 
  -3  25   3      423.18      166.47    195.62 o 
  -2  25   3       59.51       37.51     70.22 o 
  -1  25   3       56.32       57.07     72.13 o 
   0  25   3        7.49       12.68    109.57 o 
   1  25   3        6.45        2.36    105.71 o 
 -11   0   4     7760.89     8690.63    483.80 o 
 -10   0   4     3384.40     3516.97    644.53 o 
  -9   0   4     3585.33     3913.74    392.99 o 
  -8   0   4    14887.50    14035.42    574.26 o 
  -7   0   4     5487.72     5446.85    318.68 o 
  -6   0   4      874.87      877.61     84.27 o 
  -5   0   4    22934.23    22853.78    929.90 o 
  -4   0   4    16170.73    16459.74    381.75 o 
  -3   0   4      236.45      260.16     44.24 o 
  -2   0   4     2154.80     2096.83     85.42 o 
  -1   0   4    10719.55    10951.96    319.01 o 
   0   0   4     5168.00     5404.50    372.55 o 
   1   0   4      836.81      563.16    127.60 o 
   2   0   4       63.85       75.57     44.83 o 
   3   0   4    15766.55    16006.12   1789.77 o 
   4   0   4    19307.78    20360.19    797.64 o 
   5   0   4     1838.10     2030.76    456.54 o 
   6   0   4     1271.33     1090.76    263.40 o 
   7   0   4     7342.86     7008.25    647.08 o 
 -11   1   4      314.13      215.46    101.07 o 
 -10   1   4     1412.53     1626.13    158.89 o 
  -9   1   4       29.41       23.38     41.54 o 
  -8   1   4     3025.06     2978.99    141.83 o 
  -7   1   4     4440.45     4235.74    137.66 o 
  -6   1   4      121.16      136.34     29.59 o 
  -5   1   4     3972.60     3968.21    127.36 o 
  -4   1   4     5420.50     5280.75    126.41 o 
  -3   1   4      347.95      464.96     52.93 o 
  -2   1   4     4178.26     3938.33     95.29 o 
  -1   1   4      243.01      192.13     22.16 o 
   0   1   4     2772.32     3389.61    300.34 o 
   1   1   4    11492.62    11180.33    454.88 o 
   2   1   4     2570.58     2663.75    181.52 o 
   3   1   4       45.15        2.48     34.51 o 
   4   1   4        8.88        3.43     41.82 o 
   5   1   4       31.93      -11.78     44.50 o 
   6   1   4     1304.82     1426.45    228.05 o 
   7   1   4      299.78      299.53    124.95 o 
 -11   2   4     3032.22     2952.86    206.43 o 
 -10   2   4     5463.67     5423.73    280.11 o 
  -9   2   4      132.78       16.80     45.31 o 
  -8   2   4     4985.60     4752.91    178.72 o 
  -7   2   4    17023.74    17034.20    408.42 o 
  -6   2   4     9584.83     9834.70    243.53 o 
  -5   2   4     2251.66     2251.59    109.39 o 
  -4   2   4    19759.20    19111.37    356.49 o 
  -3   2   4    17733.65    17401.42    348.10 o 
  -2   2   4      671.27      706.69     34.45 o 
  -1   2   4    26699.40    27059.18    557.94 o 
   0   2   4    32403.10    33330.65    773.96 o 
   1   2   4     3457.22     3287.91    191.32 o 
   2   2   4     1459.14     1711.04    136.20 o 
   3   2   4    16669.64    17351.30    484.04 o 
   4   2   4    11900.57    11467.07    444.62 o 
   5   2   4       18.17       37.34     50.39 o 
   6   2   4     2563.12     2020.49    253.06 o 
   7   2   4     4017.37     4042.15    365.25 o 
 -11   3   4        6.11       28.28     66.27 o 
 -10   3   4      489.16      408.36     84.85 o 
  -9   3   4      155.63       91.43     45.59 o 
  -8   3   4      391.01      432.91     61.58 o 
  -7   3   4     2221.99     2074.73    194.94 o 
  -6   3   4      917.68      959.06     72.57 o 
  -5   3   4       58.72       36.08     18.85 o 
  -4   3   4     3832.05     3838.15     90.69 o 
  -3   3   4      262.10      290.14     30.13 o 
  -2   3   4     5631.12     6095.58    150.43 o 
  -1   3   4     1063.39     1056.02     57.39 o 
   0   3   4        0.61       -8.20     19.96 o 
   1   3   4     1578.17     1732.48     88.48 o 
   2   3   4      674.31      720.11     77.59 o 
   3   3   4      196.05      187.82     49.12 o 
   4   3   4      447.36      345.36     70.20 o 
   5   3   4      323.39      206.55     64.43 o 
   6   3   4     2042.61     1549.26    316.70 o 
   7   3   4       30.37       90.09     99.45 o 
 -11   4   4     1670.37     1778.05    167.40 o 
 -10   4   4     7254.07     7392.10    293.66 o 
  -9   4   4     2432.57     2260.92    138.34 o 
  -8   4   4     2867.58     2640.82    172.24 o 
  -7   4   4    24483.22    25034.15    567.18 o 
  -6   4   4    17622.48    17869.49    471.95 o 
  -5   4   4      414.39      432.22     38.51 o 
  -4   4   4    51028.09    50719.61    752.37 o 
  -3   4   4    45091.70    43935.71    689.11 o 
  -2   4   4     8039.73     8236.41    195.94 o 
  -1   4   4    41927.45    42035.62    842.35 o 
   0   4   4    43147.44    42962.95    980.81 o 
   1   4   4     7162.87     7306.07    308.64 o 
   2   4   4     7591.33     7572.13    255.95 o 
   3   4   4    14714.25    14017.34    415.97 o 
   4   4   4     8904.05     9409.75    360.86 o 
   5   4   4     1028.68      973.41    180.61 o 
   6   4   4     6075.47     6029.29    413.77 o 
   7   4   4     4434.29     4728.03    394.86 o 
 -11   5   4      406.14      408.05     97.57 o 
 -10   5   4      850.12      780.17     99.39 o 
  -9   5   4      301.54      225.05     57.52 o 
  -8   5   4     1372.40     1304.39    113.99 o 
  -7   5   4      692.61      833.13     88.57 o 
  -6   5   4     5095.04     5251.52    284.65 o 
  -5   5   4    15205.23    14776.78    311.16 o 
  -4   5   4     9264.45     9250.57    180.11 o 
  -3   5   4     4701.15     4439.33    108.77 o 
  -2   5   4    29097.77    28197.56    682.67 o 
  -1   5   4    10509.91    10929.69    260.21 o 
   0   5   4     1848.68     1915.41    102.26 o 
   1   5   4     9284.48     8835.28    239.97 o 
   2   5   4     3900.50     3829.30    170.49 o 
   3   5   4     2338.96     2417.19    150.46 o 
   4   5   4     4622.74     4312.43    215.88 o 
   5   5   4     1483.21     1415.26    136.77 o 
   6   5   4      429.50      159.24    216.75 o 
   7   5   4      596.17      287.55    132.13 o 
 -11   6   4     7414.50     8394.99    341.05 o 
 -10   6   4     2914.05     3402.23    187.03 o 
  -9   6   4     1080.70     1014.64    102.73 o 
  -8   6   4     9881.62     9755.85    330.63 o 
  -7   6   4     8728.52     8757.58    290.84 o 
  -6   6   4     1351.01     1404.53     90.10 o 
  -5   6   4     4254.30     3971.08    135.50 o 
  -4   6   4     8630.91     8483.88    169.23 o 
  -3   6   4     2900.94     2988.23     92.34 o 
  -2   6   4        2.16       25.64     15.75 o 
  -1   6   4     2219.33     2225.68    139.44 o 
   0   6   4     5871.45     5723.31    193.76 o 
   1   6   4     3786.05     3641.27    231.07 o 
   2   6   4       71.37       69.72     33.31 o 
   3   6   4     3358.46     3618.33    157.86 o 
   4   6   4    10983.80    12371.91    923.12 o 
   5   6   4     1081.22      855.59    106.75 o 
   6   6   4     2760.74     2457.03    333.35 o 
   7   6   4     4698.42     4809.17    404.99 o 
 -11   7   4       11.08       24.40     67.53 o 
 -10   7   4      980.28      960.48    129.48 o 
  -9   7   4     3430.57     3354.48    200.29 o 
  -8   7   4      601.50      662.80    111.49 o 
  -7   7   4     1280.52      987.10    151.08 o 
  -6   7   4     2597.94     2693.35    123.87 o 
  -5   7   4     2303.60     2299.61    119.64 o 
  -4   7   4      338.16      353.17     33.08 o 
  -3   7   4     2582.60     2655.59     84.74 o 
  -2   7   4     4689.21     5017.59    127.73 o 
  -1   7   4     3606.96     3751.63    122.56 o 
   0   7   4       77.68       85.44     30.92 o 
   1   7   4     1799.73     1793.73    101.61 o 
   2   7   4     3053.81     2987.76    137.44 o 
   3   7   4       99.56       71.46     38.56 o 
   4   7   4      179.56      156.70     54.49 o 
   5   7   4     1822.98     1967.05    161.17 o 
   6   7   4     1426.03     1351.02    214.56 o 
   7   7   4       11.96       70.07    114.85 o 
 -11   8   4     5126.32     5047.54    280.10 o 
 -10   8   4     1965.60     1897.07    251.05 o 
  -9   8   4       79.44       43.40     55.23 o 
  -8   8   4     4631.99     5113.47    229.91 o 
  -7   8   4    10731.16    10871.14    305.87 o 
  -6   8   4      641.03      661.35     67.53 o 
  -5   8   4     2466.56     2360.89    110.94 o 
  -4   8   4     7617.06     7253.16    190.48 o 
  -3   8   4    14352.75    14752.10    294.04 o 
  -2   8   4       93.55       70.14     20.84 o 
  -1   8   4     1803.70     1810.93    124.47 o 
   0   8   4     4092.36     4222.33    139.08 o 
   1   8   4     2367.14     2284.80    116.66 o 
   2   8   4     2427.98     2268.25    134.47 o 
   3   8   4     3481.47     3410.32    181.86 o 
   4   8   4     4638.21     5085.09    236.95 o 
   5   8   4      353.24      290.17     92.31 o 
   6   8   4     4814.75     5171.35    404.11 o 
   7   8   4     4193.80     4286.75    551.65 o 
 -10   9   4     3943.13     3853.42    288.00 o 
  -9   9   4     1585.09     1521.72    143.89 o 
  -8   9   4      454.80      340.59     64.73 o 
  -7   9   4     9232.79     9633.92    284.67 o 
  -6   9   4     4924.48     4549.40    167.99 o 
  -5   9   4      328.91      326.77     59.48 o 
  -4   9   4      313.24      208.27     45.50 o 
  -3   9   4     2002.38     1936.96     88.36 o 
  -2   9   4      392.22      396.86     48.37 o 
  -1   9   4     1203.84     1332.56     81.71 o 
   0   9   4       56.36       65.84     29.15 o 
   1   9   4     1790.84     1882.69    111.30 o 
   2   9   4     1719.24     1501.30    109.51 o 
   3   9   4     1122.39     1135.28     99.94 o 
   4   9   4       53.12       16.28     43.78 o 
   5   9   4     2080.07     1850.74    194.27 o 
   6   9   4     1961.78     1776.90    252.75 o 
   7   9   4      164.76       70.32    170.22 o 
 -10  10   4     1971.40     2150.74    193.72 o 
  -9  10   4     2877.24     2613.54    164.74 o 
  -8  10   4      872.77      646.83    101.30 o 
  -7  10   4    10916.36    10863.54    314.21 o 
  -6  10   4     6048.79     5733.71    197.17 o 
  -5  10   4      592.08      395.83    133.22 o 
  -4  10   4    16072.26    14846.69    345.48 o 
  -3  10   4    37096.97    37150.88    725.20 o 
  -2  10   4       11.89       37.34     23.90 o 
  -1  10   4    19703.46    19836.72    458.79 o 
   0  10   4    23323.54    23860.21    537.16 o 
   1  10   4      809.20      767.01     77.59 o 
   2  10   4    10350.64    10280.62    299.78 o 
   3  10   4    14872.34    15727.32    420.16 o 
   4  10   4     2221.91     2179.12    177.51 o 
   5  10   4       45.66       57.54     63.51 o 
   6  10   4     6411.29     7753.14   1324.72 o 
 -10  11   4        2.16       30.87     56.78 o 
  -9  11   4      823.63      568.92     88.76 o 
  -8  11   4     2526.21     2449.17    176.51 o 
  -7  11   4       78.89      148.05     51.36 o 
  -6  11   4     4542.50     4515.71    226.02 o 
  -5  11   4    15207.95    14735.99    377.44 o 
  -4  11   4     2831.70     2663.40    124.11 o 
  -3  11   4     1854.01     1878.84     97.99 o 
  -2  11   4    16994.89    16932.18    371.42 o 
  -1  11   4     3736.03     3705.61    143.45 o 
   0  11   4     3745.97     3740.88    154.13 o 
   1  11   4    14841.57    14993.14    411.45 o 
   2  11   4     4049.83     4074.77    177.28 o 
   3  11   4      236.34      251.68     59.50 o 
   4  11   4     4876.58     4900.69    425.52 o 
   5  11   4     2811.23     2735.37    333.08 o 
   6  11   4      217.35       60.80    100.53 o 
 -10  12   4     1159.08     1169.52    128.00 o 
  -9  12   4        7.58       43.35     52.01 o 
  -8  12   4     8857.99     8760.99    290.72 o 
  -7  12   4     7924.61     7714.38    285.44 o 
  -6  12   4     1896.05     1649.69    116.44 o 
  -5  12   4      682.59      799.98     79.33 o 
  -4  12   4     3864.87     3480.89    148.74 o 
  -3  12   4     9224.65     9445.12    271.77 o 
  -2  12   4       58.46       68.87     29.65 o 
  -1  12   4     4493.74     4132.13    141.72 o 
   0  12   4    11294.71    11460.04    319.62 o 
   1  12   4     2307.58     2414.35    137.04 o 
   2  12   4      756.70      589.85     77.25 o 
   3  12   4     4889.99     5095.57    328.84 o 
   4  12   4     3816.39     4294.69    206.39 o 
   5  12   4      401.01      316.59     99.87 o 
   6  12   4     2609.26     2788.84    502.83 o 
 -10  13   4      369.54      303.45     79.45 o 
  -9  13   4     3562.29     3515.05    198.44 o 
  -8  13   4     3074.67     2612.98    164.98 o 
  -7  13   4      647.45      632.64     80.82 o 
  -6  13   4     1876.96     1813.08    125.61 o 
  -5  13   4     6575.26     6445.64    349.57 o 
  -4  13   4      561.56      370.99     55.01 o 
  -3  13   4     3046.93     2809.19    139.63 o 
  -2  13   4     9950.15     9370.89    287.85 o 
  -1  13   4     4873.50     4856.47    161.35 o 
   0  13   4     2398.76     2431.02    137.88 o 
   1  13   4    10814.25    10776.26    291.44 o 
   2  13   4     6150.15     6139.24    227.07 o 
   3  13   4      319.04      124.31     51.23 o 
   4  13   4     2701.71     2582.17    188.81 o 
   5  13   4     2556.35     2374.67    245.28 o 
   6  13   4      274.40      131.45    154.56 o 
  -9  14   4     1051.85     1048.91    118.16 o 
  -8  14   4     9041.73     8432.63    292.58 o 
  -7  14   4     1017.28      903.07     97.62 o 
  -6  14   4      266.35      212.78     55.64 o 
  -5  14   4     3486.99     3314.59    163.51 o 
  -4  14   4      561.43      445.53     77.89 o 
  -3  14   4       51.84       82.68     38.12 o 
  -2  14   4      168.30      200.76     50.06 o 
  -1  14   4      864.52      682.63     67.99 o 
   0  14   4     3617.81     3445.64    152.08 o 
   1  14   4      597.58      524.48     66.81 o 
   2  14   4     1081.60     1044.15    105.51 o 
   3  14   4      600.74      397.74     76.28 o 
   4  14   4     2732.19     2487.94    188.59 o 
   5  14   4      729.57      694.06    170.89 o 
   6  14   4      580.06      253.84    183.51 o 
  -9  15   4     5700.59     5508.91    252.04 o 
  -8  15   4        4.28      -13.41     45.42 o 
  -7  15   4     3099.63     2910.46    173.51 o 
  -6  15   4     4564.70     4597.61    306.08 o 
  -5  15   4      988.99      976.34     97.18 o 
  -4  15   4      758.96      952.92    116.28 o 
  -3  15   4     1834.90     1841.02    174.85 o 
  -2  15   4      479.75      441.64     66.80 o 
  -1  15   4     1635.40     1641.36    104.70 o 
   0  15   4       89.63       80.33     38.07 o 
   1  15   4      466.65      394.04     63.93 o 
   2  15   4     1369.91     1593.46    125.09 o 
   3  15   4     2058.77     2060.88    153.04 o 
   4  15   4      226.08      173.91     74.55 o 
   5  15   4     2261.50     2971.23    521.71 o 
  -9  16   4       81.97       76.55     62.34 o 
  -8  16   4     1605.45     1309.43    126.43 o 
  -7  16   4     3526.95     3597.77    196.61 o 
  -6  16   4     4619.85     4753.05    213.41 o 
  -5  16   4      742.48      740.39     87.59 o 
  -4  16   4     6166.08     6423.17    256.15 o 
  -3  16   4     5187.80     5031.56    222.97 o 
  -2  16   4       55.30       22.90     38.26 o 
  -1  16   4    16196.70    15972.99    425.88 o 
   0  16   4    15298.26    15394.53    418.99 o 
   1  16   4       12.37        0.85     34.05 o 
   2  16   4     1193.20     1156.78    105.13 o 
   3  16   4     7181.58     7539.56    332.54 o 
   4  16   4     1729.72     1848.76    189.76 o 
   5  16   4       19.91       79.77    139.53 o 
  -9  17   4     3144.32     3135.76    206.44 o 
  -8  17   4     1615.19     1459.08    146.33 o 
  -7  17   4        3.12       21.98     51.23 o 
  -6  17   4     2212.62     2020.74    148.49 o 
  -5  17   4     4246.89     4886.71    232.30 o 
  -4  17   4        8.03       30.12     43.17 o 
  -3  17   4     3327.97     3893.87    203.68 o 
  -2  17   4     7045.69     7519.29    259.66 o 
  -1  17   4     2941.25     2643.52    155.49 o 
   0  17   4      336.67      308.59     73.07 o 
   1  17   4     4427.44     4360.83    188.47 o 
   2  17   4     3260.78     3172.27    186.74 o 
   3  17   4      325.53      218.18     69.18 o 
   4  17   4     1054.54      944.29    237.41 o 
   5  17   4     1822.86     1693.56    264.12 o 
  -8  18   4      417.57      342.81     85.81 o 
  -7  18   4     1643.14     1936.41    155.83 o 
  -6  18   4     1620.74     1687.90    156.52 o 
  -5  18   4      861.65      815.66    141.06 o 
  -4  18   4     3627.98     3521.19    207.15 o 
  -3  18   4     4224.11     4318.35    224.50 o 
  -2  18   4      748.20      530.14     80.69 o 
  -1  18   4     7515.29     7862.42    271.54 o 
   0  18   4     6889.67     6518.39    247.61 o 
   1  18   4      236.10      217.51     57.07 o 
   2  18   4      371.54      301.75     75.01 o 
   3  18   4     3816.95     4060.04    251.27 o 
   4  18   4     1040.58      961.81    184.24 o 
  -8  19   4     3625.62     3699.64    294.36 o 
  -7  19   4      334.26      334.81     80.31 o 
  -6  19   4     4882.66     4818.48    315.63 o 
  -5  19   4    10809.75    11352.18    680.31 o 
  -4  19   4     1731.26     1826.96    159.53 o 
  -3  19   4     4538.35     4902.33    241.73 o 
  -2  19   4    20854.37    21793.50    623.02 o 
  -1  19   4     5346.36     5546.82    501.26 o 
   0  19   4      416.56      453.89     83.19 o 
   1  19   4     8803.25     8327.79    272.42 o 
   2  19   4     6615.31     6751.31    276.47 o 
   3  19   4      420.64      406.33    132.58 o 
   4  19   4     5115.24     5479.28    360.82 o 
  -7  20   4      299.62      250.68     84.12 o 
  -6  20   4      582.31      541.22    114.59 o 
  -5  20   4      995.11      722.21    112.98 o 
  -4  20   4       10.19        1.09     53.39 o 
  -3  20   4      493.67      313.13     80.50 o 
  -2  20   4      131.05       -5.93     54.62 o 
  -1  20   4      821.93      604.66     90.34 o 
   0  20   4     1060.39     1069.50    115.12 o 
   1  20   4      675.95      539.89    104.11 o 
   2  20   4      659.76      564.01    145.08 o 
   3  20   4       20.37       65.55     88.30 o 
  -7  21   4     1351.18     1227.96    151.69 o 
  -6  21   4     4590.88     4989.71    407.36 o 
  -5  21   4     1865.46     2231.04    192.63 o 
  -4  21   4        2.15        5.14     52.58 o 
  -3  21   4     1423.01     1333.31    155.04 o 
  -2  21   4     2464.05     2624.21    194.56 o 
  -1  21   4      589.36      618.63     95.28 o 
   0  21   4        8.22        6.37     56.55 o 
   1  21   4     1636.64     1732.91    205.71 o 
   2  21   4     6011.95     6208.92    370.26 o 
   3  21   4      502.99      323.75    111.37 o 
  -6  22   4        5.16       18.20     65.44 o 
  -5  22   4       22.79        7.86     67.34 o 
  -4  22   4      792.02      717.64    130.45 o 
  -3  22   4     1072.16     1212.76    190.38 o 
  -2  22   4        7.16       28.11     59.98 o 
  -1  22   4      131.72      276.25    107.92 o 
   0  22   4      761.84      640.07    117.04 o 
   1  22   4       68.47      110.53     76.12 o 
   2  22   4      184.96      101.44    112.04 o 
  -5  23   4     1744.28     1929.05    237.15 o 
  -4  23   4       73.66      108.82     68.91 o 
  -3  23   4     2739.71     2401.05    202.57 o 
  -2  23   4     1568.75     1861.77    199.12 o 
  -1  23   4      984.43     1126.63    169.26 o 
   0  23   4        3.97       32.97     70.53 o 
   1  23   4     1349.88     1408.28    232.81 o 
  -4  24   4      910.75     1215.54    156.86 o 
  -3  24   4     3758.32     3525.11    244.94 o 
  -2  24   4        2.63       46.63     76.63 o 
  -1  24   4      814.64      838.08    159.48 o 
   0  24   4     1719.47     2123.13    236.66 o 
  -2  25   4     7581.39     7036.24    839.44 o 
 -11   1   5      202.82      147.68     68.33 o 
 -10   1   5    13833.64    14190.69    441.52 o 
  -9   1   5     6051.11     5848.39    229.93 o 
  -8   1   5      341.30      241.64     47.37 o 
  -7   1   5    16070.14    16348.67    356.18 o 
  -6   1   5    32617.52    33422.23    583.30 o 
  -5   1   5     3205.76     3267.43    138.29 o 
  -4   1   5    21286.55    21660.43    491.57 o 
  -3   1   5    34863.90    34430.53    815.97 o 
  -2   1   5    30063.34    31173.83    532.13 o 
  -1   1   5     6553.09     6775.76    160.61 o 
   0   1   5    22451.22    21411.59    605.05 o 
   1   1   5    12644.30    12239.78    355.78 o 
   2   1   5      698.91      594.18     75.88 o 
   3   1   5     6138.15     6516.47    253.66 o 
   4   1   5    11999.89    11397.63    385.15 o 
   5   1   5     1384.03     1690.40    156.88 o 
   6   1   5       18.81      -68.56     83.71 o 
 -11   2   5      411.23      353.94     83.21 o 
 -10   2   5     2541.15     2487.31    244.02 o 
  -9   2   5       26.09       -4.31     37.27 o 
  -8   2   5     4049.58     3997.42    157.06 o 
  -7   2   5     2973.32     3370.25    265.90 o 
  -6   2   5      688.93      712.93     48.87 o 
  -5   2   5     6147.30     5954.77    152.34 o 
  -4   2   5     2064.70     2184.24     92.42 o 
  -3   2   5     2585.43     2806.88     94.72 o 
  -2   2   5     3703.86     3382.81     94.53 o 
  -1   2   5     4270.53     4829.04    163.43 o 
   0   2   5     1309.37     1265.28     96.48 o 
   1   2   5     1434.01     1435.57    105.33 o 
   2   2   5      387.94      335.67     59.39 o 
   3   2   5      542.50      411.07     75.58 o 
   4   2   5      722.13      511.30     86.88 o 
   5   2   5       77.72       -2.46     53.29 o 
   6   2   5       35.60       97.88    107.13 o 
 -11   3   5     4840.89     4776.02    327.67 o 
 -10   3   5     9805.30    10027.46    348.46 o 
  -9   3   5      322.06      273.53     60.17 o 
  -8   3   5     1351.18     1556.07    119.34 o 
  -7   3   5     7212.76     7242.10    328.70 o 
  -6   3   5     2222.27     2234.69     81.25 o 
  -5   3   5     1202.46     1273.74     55.06 o 
  -4   3   5      588.55      557.55     49.17 o 
  -3   3   5     8558.96     8684.06    196.04 o 
  -2   3   5    13574.10    13654.01    254.77 o 
  -1   3   5      134.52       75.35     28.09 o 
   0   3   5     4872.34     5060.91    182.34 o 
   1   3   5    26560.69    26619.67    668.50 o 
   2   3   5     9877.77     9867.82    320.52 o 
   3   3   5      220.12      190.68     84.63 o 
   4   3   5    11434.55    11812.74    398.13 o 
   5   3   5     5136.65     5152.70    260.42 o 
   6   3   5        0.27       14.41     92.80 o 
 -11   4   5      108.22       79.61     63.65 o 
 -10   4   5      366.14      338.05     77.15 o 
  -9   4   5      477.04      334.39     74.45 o 
  -8   4   5      118.15      140.40     60.33 o 
  -7   4   5      235.44      181.12     87.26 o 
  -6   4   5      192.28      138.10     36.59 o 
  -5   4   5      220.27      144.84     31.84 o 
  -4   4   5       69.27       93.67     20.99 o 
  -3   4   5      113.42       82.62     27.41 o 
  -2   4   5      293.46      347.40     32.24 o 
  -1   4   5        8.38        8.54     22.82 o 
   0   4   5     1757.94     1599.37    102.23 o 
   1   4   5      435.63      381.77     59.82 o 
   2   4   5      340.72      334.57     61.87 o 
   3   4   5     1268.27     1313.50    120.38 o 
   4   4   5      329.56      354.83     77.72 o 
   5   4   5       34.04       70.08     60.95 o 
   6   4   5      453.40      430.90    142.41 o 
 -11   5   5     2276.08     2304.17    216.24 o 
 -10   5   5     6197.51     5694.37    664.34 o 
  -9   5   5     2222.68     2140.05    259.31 o 
  -8   5   5     2164.30     2132.25    141.43 o 
  -7   5   5    16769.48    16765.70    406.89 o 
  -6   5   5    13908.33    14208.05    468.35 o 
  -5   5   5     3669.64     3791.40    116.05 o 
  -4   5   5     4898.55     5195.49    165.65 o 
  -3   5   5    24517.49    24575.43    478.56 o 
  -2   5   5     8332.11     8354.09    175.09 o 
  -1   5   5      665.92      676.58     76.74 o 
   0   5   5    13360.42    12100.31    828.13 o 
   1   5   5    16922.29    16736.27    405.61 o 
   2   5   5     2503.51     2324.34    147.46 o 
   3   5   5     2491.07     2392.30    160.72 o 
   4   5   5     8719.22     8726.86    327.52 o 
   5   5   5     3601.28     3815.99    280.60 o 
   6   5   5       95.02       52.97    100.16 o 
 -11   6   5      100.29      -48.71     68.61 o 
 -10   6   5     1192.13     1068.86    126.46 o 
  -9   6   5     1259.98     1527.38    133.77 o 
  -8   6   5      428.36      294.56     55.86 o 
  -7   6   5      172.95      196.68     42.75 o 
  -6   6   5      334.73      335.78     67.81 o 
  -5   6   5      109.93       82.34     22.18 o 
  -4   6   5        4.91        1.72     13.76 o 
  -3   6   5     1708.13     1701.63     59.65 o 
  -2   6   5      401.27      348.45     38.35 o 
  -1   6   5       13.22       51.67     27.52 o 
   0   6   5     1972.21     1991.94    118.28 o 
   1   6   5     1431.71     1377.76     94.50 o 
   2   6   5      372.21      292.44     58.91 o 
   3   6   5     3148.26     3548.11    472.42 o 
   4   6   5      729.43      530.64    124.24 o 
   5   6   5       89.81       88.85     62.02 o 
   6   6   5      670.41      590.47    283.97 o 
 -11   7   5      620.17      437.68    114.41 o 
 -10   7   5     7291.19     8168.97    320.76 o 
  -9   7   5    15423.36    16027.54    488.84 o 
  -8   7   5       68.02       69.37     38.71 o 
  -7   7   5    11726.33    11889.84    318.00 o 
  -6   7   5    16780.04    16844.27    403.96 o 
  -5   7   5     3557.69     3573.93    127.17 o 
  -4   7   5    15502.00    15482.64    334.00 o 
  -3   7   5    45707.08    45827.27    736.35 o 
  -2   7   5     2405.30     2412.46    117.89 o 
  -1   7   5     7098.83     7152.22    231.48 o 
   0   7   5    28273.97    28584.07    708.33 o 
   1   7   5    13250.38    13592.76    353.32 o 
   2   7   5       17.46       63.16     70.85 o 
   3   7   5     6152.99     6328.90    259.24 o 
   4   7   5     7036.02     6992.14    290.10 o 
   5   7   5     1572.33     1416.96    150.85 o 
   6   7   5      351.26      157.39    109.26 o 
 -11   8   5     1523.93     1407.69    176.86 o 
 -10   8   5      696.82      702.29    109.56 o 
  -9   8   5      935.86      807.40    109.27 o 
  -8   8   5     7246.52     6653.23    277.92 o 
  -7   8   5     8720.22     8815.98    259.78 o 
  -6   8   5      194.82      181.60     54.77 o 
  -5   8   5     9934.83     9769.99    242.73 o 
  -4   8   5     6496.95     6329.17    185.03 o 
  -3   8   5      109.33      133.57     25.33 o 
  -2   8   5    12214.37    12442.72    283.00 o 
  -1   8   5     4598.15     4119.96    208.83 o 
   0   8   5        6.01       16.97     32.56 o 
   1   8   5     2189.60     2248.23    124.54 o 
   2   8   5     2140.63     2093.09    147.88 o 
   3   8   5      369.89      345.82     72.40 o 
   4   8   5      444.74      485.71     90.48 o 
   5   8   5      133.58      174.89     70.56 o 
   6   8   5      343.98      109.59    111.89 o 
 -10   9   5     1931.43     2231.75    196.54 o 
  -9   9   5     1169.12     1011.10    128.41 o 
  -8   9   5     2397.30     1972.86    169.43 o 
  -7   9   5     3893.45     3770.82    227.24 o 
  -6   9   5     2315.43     2392.89    119.22 o 
  -5   9   5      858.37      884.06     91.37 o 
  -4   9   5      999.76     1112.05     77.77 o 
  -3   9   5    11787.35    11071.12    269.58 o 
  -2   9   5     1137.37     1252.76     73.80 o 
  -1   9   5      208.41      194.31     45.00 o 
   0   9   5     6115.90     6443.90    262.41 o 
   1   9   5     7824.08     7485.77    271.10 o 
   2   9   5     1496.22     1469.36    128.97 o 
   3   9   5     2675.55     2577.40    176.61 o 
   4   9   5     9625.13     9122.78    348.75 o 
   5   9   5     3756.94     4234.96    296.91 o 
   6   9   5      119.18       27.98     80.81 o 
 -10  10   5       49.13       48.58     56.02 o 
  -9  10   5      405.91      239.91     69.49 o 
  -8  10   5      775.33      788.00     87.72 o 
  -7  10   5      457.82      366.39     74.38 o 
  -6  10   5     1662.98     1551.73    102.58 o 
  -5  10   5     5364.96     4946.87    314.16 o 
  -4  10   5     4784.02     4673.61    151.35 o 
  -3  10   5        1.57        0.30     22.07 o 
  -2  10   5     1510.15     1571.23     85.59 o 
  -1  10   5     2416.55     2410.26    124.38 o 
   0  10   5       19.61       20.55     33.63 o 
   1  10   5     1598.60     1461.03    109.97 o 
   2  10   5     3856.44     3682.11    174.41 o 
   3  10   5     1695.02     1734.99    151.07 o 
   4  10   5        1.39      -32.51     50.73 o 
   5  10   5     1484.29     1251.45    173.45 o 
   6  10   5     1150.23      477.33    283.03 o 
 -10  11   5     2227.92     2375.78    167.29 o 
  -9  11   5      110.60       52.22     51.03 o 
  -8  11   5     1050.00      995.46     99.06 o 
  -7  11   5     2587.22     2566.42    152.73 o 
  -6  11   5      534.56      459.06     62.92 o 
  -5  11   5      322.85      332.09     53.30 o 
  -4  11   5      766.82      784.93     76.35 o 
  -3  11   5     3796.43     3439.69    140.52 o 
  -2  11   5     1572.54     1559.79    104.14 o 
  -1  11   5       62.82       56.61     32.29 o 
   0  11   5     1865.90     1912.53    120.23 o 
   1  11   5     7189.73     7299.80    261.47 o 
   2  11   5     2265.47     2245.45    143.13 o 
   3  11   5     1244.74     1144.79    125.27 o 
   4  11   5     7387.29     7376.72    311.65 o 
   5  11   5     4098.18     4275.94    409.29 o 
 -10  12   5      826.35      794.86    107.55 o 
  -9  12   5      521.89      348.58     73.52 o 
  -8  12   5       38.19        8.37     43.15 o 
  -7  12   5       91.06       84.29     44.22 o 
  -6  12   5       36.57       46.11     36.75 o 
  -5  12   5      104.93      112.02     38.17 o 
  -4  12   5       18.87       25.35     27.14 o 
  -3  12   5        1.46       20.27     28.23 o 
  -2  12   5        4.85        8.48     29.03 o 
  -1  12   5     1152.07     1033.19     90.49 o 
   0  12   5     4173.14     4645.30    171.42 o 
   1  12   5       47.40       45.05     43.11 o 
   2  12   5     1101.79      850.60     94.28 o 
   3  12   5     3302.93     3372.73    209.96 o 
   4  12   5      683.49      718.96    114.45 o 
   5  12   5     2186.13     1696.70    200.58 o 
 -10  13   5     3980.43     4226.11    252.66 o 
  -9  13   5     3437.49     3177.23    186.35 o 
  -8  13   5      101.87       51.21     50.13 o 
  -7  13   5     7573.50     7528.96    257.85 o 
  -6  13   5    16693.05    16676.10    438.35 o 
  -5  13   5     2206.89     2390.56    281.92 o 
  -4  13   5     3920.31     3888.74    153.94 o 
  -3  13   5    20108.30    20156.31    491.96 o 
  -2  13   5     4523.91     4259.69    169.20 o 
  -1  13   5     3121.00     2703.19    143.09 o 
   0  13   5     4718.42     5144.06    184.53 o 
   1  13   5     3403.66     3427.49    192.15 o 
   2  13   5      102.89      108.82     50.47 o 
   3  13   5     2768.26     3014.93    276.61 o 
   4  13   5     2057.02     1981.24    247.23 o 
   5  13   5      565.22      413.77    196.51 o 
  -9  14   5      764.13      828.52    104.94 o 
  -8  14   5     4147.54     4273.94    238.62 o 
  -7  14   5     1418.08     1243.82    116.90 o 
  -6  14   5     1899.86     1872.09    129.74 o 
  -5  14   5     7871.67     7973.71    258.10 o 
  -4  14   5     5184.49     4977.09    212.08 o 
  -3  14   5      221.25      134.44     45.21 o 
  -2  14   5     7577.50     7521.83    275.28 o 
  -1  14   5     5017.70     5347.38    228.49 o 
   0  14   5     1314.57     1146.24     97.27 o 
   1  14   5     1765.18     1852.36    125.79 o 
   2  14   5     2622.84     2757.12    170.39 o 
   3  14   5      716.26      633.13    102.38 o 
   4  14   5        0.33      -34.28     66.57 o 
   5  14   5     1613.09     1662.06    210.09 o 
  -9  15   5     1374.87     1145.00    123.41 o 
  -8  15   5      113.67       89.91     54.98 o 
  -7  15   5     1550.12     1418.38    162.57 o 
  -6  15   5     6213.36     6123.96    246.87 o 
  -5  15   5      293.15      235.48     57.08 o 
  -4  15   5     2547.27     2486.93    146.41 o 
  -3  15   5     7850.01     8349.63    269.32 o 
  -2  15   5     4783.44     4958.76    223.73 o 
  -1  15   5      376.09      300.52     72.46 o 
   0  15   5     2224.53     2059.79    147.57 o 
   1  15   5     1901.53     2014.86    134.21 o 
   2  15   5      921.98      903.55    106.62 o 
   3  15   5     2040.89     2102.47    164.84 o 
   4  15   5     2661.50     2466.28    289.48 o 
  -9  16   5     1431.35     1652.41    153.88 o 
  -8  16   5     6696.60     6710.59    269.17 o 
  -7  16   5     3776.35     4080.03    206.32 o 
  -6  16   5      520.99      401.51     82.99 o 
  -5  16   5    11983.99    11397.15    379.38 o 
  -4  16   5     5076.06     5018.36    224.81 o 
  -3  16   5       25.42       26.54     39.69 o 
  -2  16   5     9207.55     9356.35    597.35 o 
  -1  16   5    10464.57    10777.93    369.52 o 
   0  16   5      449.46      420.58     67.27 o 
   1  16   5     2639.00     2553.43    153.60 o 
   2  16   5     5793.05     6184.91    235.13 o 
   3  16   5     1876.75     1963.40    160.84 o 
   4  16   5       60.10       38.47     82.05 o 
  -8  17   5      739.34      604.44     93.64 o 
  -7  17   5      152.60      160.46     63.53 o 
  -6  17   5        5.29        0.75     47.35 o 
  -5  17   5      212.90      179.12     64.91 o 
  -4  17   5       30.20       64.03     48.17 o 
  -3  17   5     1647.17     1318.79    118.00 o 
  -2  17   5     1104.60     1068.49    120.44 o 
  -1  17   5     2779.13     2765.24    187.04 o 
   0  17   5       33.06       30.92     47.18 o 
   1  17   5      582.46      428.47     77.04 o 
   2  17   5     2394.71     2666.30    166.18 o 
   3  17   5       87.85       82.18     59.42 o 
   4  17   5     2643.56     1859.11    451.26 o 
  -8  18   5     1051.34      794.75    105.53 o 
  -7  18   5        4.34      -13.56     52.65 o 
  -6  18   5      288.50      273.78     75.58 o 
  -5  18   5     1799.06     1675.86    191.08 o 
  -4  18   5      838.86      894.33    112.68 o 
  -3  18   5       87.96       51.27     46.93 o 
  -2  18   5      236.06      153.17     60.67 o 
  -1  18   5     6903.52     7116.13    293.84 o 
   0  18   5     2918.97     3341.61    190.41 o 
   1  18   5      168.66       83.33     46.53 o 
   2  18   5     2317.06     2466.05    211.21 o 
   3  18   5     2966.05     3087.85    205.61 o 
  -8  19   5       10.12       54.39     65.15 o 
  -7  19   5      389.32      321.79     78.02 o 
  -6  19   5     2207.90     2265.92    254.43 o 
  -5  19   5      248.11      195.27     70.01 o 
  -4  19   5      913.71     1086.69    212.57 o 
  -3  19   5     3675.36     3736.29    215.83 o 
  -2  19   5      470.31      399.95     88.01 o 
  -1  19   5        1.41        5.59     49.07 o 
   0  19   5      804.60      779.86    102.07 o 
   1  19   5      193.76      176.82     70.55 o 
   2  19   5      141.31      109.89     60.51 o 
   3  19   5       72.91       55.01     87.51 o 
  -7  20   5      213.34      192.41     81.29 o 
  -6  20   5      752.75      553.62    101.11 o 
  -5  20   5     3668.63     3561.16    301.98 o 
  -4  20   5     2068.85     2103.49    176.63 o 
  -3  20   5        8.77       23.57     66.88 o 
  -2  20   5      968.18     1023.37    129.17 o 
  -1  20   5     4129.97     4775.00    235.25 o 
   0  20   5      618.23      817.13    111.20 o 
   1  20   5      708.17      830.82    115.27 o 
   2  20   5     3589.58     3865.56    228.11 o 
  -6  21   5     2575.04     2901.59    368.80 o 
  -5  21   5      374.25      248.58     92.86 o 
  -4  21   5     1652.89     1602.22    226.28 o 
  -3  21   5     3883.49     4403.77    287.19 o 
  -2  21   5      887.10      675.82    113.00 o 
  -1  21   5      692.46      735.30    105.96 o 
   0  21   5     1887.18     1788.32    158.11 o 
   1  21   5      752.28      753.49    114.57 o 
   2  21   5       86.56       94.37     95.06 o 
  -6  22   5      941.64      759.30    133.40 o 
  -5  22   5     9417.12    10316.76    398.38 o 
  -4  22   5     6414.95     7145.87    322.75 o 
  -3  22   5       46.42       -8.86     70.50 o 
  -2  22   5     4923.56     4769.47    475.68 o 
  -1  22   5     6104.72     6680.84    291.97 o 
   0  22   5      280.73      234.42     79.55 o 
   1  22   5     2159.38     2179.39    238.69 o 
  -4  23   5      139.28      145.49     79.86 o 
  -3  23   5       83.00       50.08     75.67 o 
  -2  23   5      218.31      150.07     82.30 o 
  -1  23   5      168.75      180.72     79.89 o 
   0  23   5       35.49        3.04     77.24 o 
 -11   0   6       75.22       -3.11     64.55 o 
 -10   0   6     1369.72     1954.77    201.34 o 
  -9   0   6      409.51      285.69     85.79 o 
  -8   0   6      329.95      131.83    121.89 o 
  -7   0   6      453.89      266.41     92.32 o 
  -6   0   6     1678.86     1827.53    222.86 o 
  -5   0   6     9600.70     9434.88    343.43 o 
  -4   0   6      183.63      121.10     45.41 o 
  -3   0   6      629.83      722.60    234.52 o 
  -2   0   6    19163.85    19261.00    460.88 o 
  -1   0   6    10650.05    10300.99    422.14 o 
   0   0   6        2.65      -11.42     35.43 o 
   1   0   6     8008.23     7909.31    385.48 o 
   2   0   6     8907.01     7950.95    524.20 o 
   3   0   6      106.43      218.53     90.61 o 
   4   0   6     8496.87     8755.88   1140.83 o 
   5   0   6     7696.63     8028.67    580.67 o 
 -11   1   6      237.75      216.39     67.51 o 
 -10   1   6      518.37      513.10     91.32 o 
  -9   1   6       15.32        8.38     51.06 o 
  -8   1   6     2105.69     2271.82    367.46 o 
  -7   1   6      506.98      522.32     40.19 o 
  -6   1   6       61.00       38.63     29.39 o 
  -5   1   6     3282.40     3268.33    136.96 o 
  -4   1   6     2986.47     3344.19    167.20 o 
  -3   1   6      516.90      472.38     37.32 o 
  -2   1   6      382.48      363.91     30.82 o 
  -1   1   6       29.37       16.14     26.68 o 
   0   1   6     1195.35     1135.19     93.20 o 
   1   1   6     3091.70     2840.44    155.94 o 
   2   1   6      294.37      208.22     56.07 o 
   3   1   6        1.39        7.71     45.51 o 
   4   1   6        8.61       64.89     57.21 o 
   5   1   6        6.93       10.01     66.34 o 
 -11   2   6      294.61      156.26     62.51 o 
 -10   2   6     4696.85     4629.87    276.00 o 
  -9   2   6     7061.98     6952.84    298.19 o 
  -8   2   6     1714.55     1790.53    101.22 o 
  -7   2   6      963.27      952.47     61.04 o 
  -6   2   6    15254.79    16039.91    351.71 o 
  -5   2   6    17174.36    18090.95    400.01 o 
  -4   2   6       63.92       50.87     27.96 o 
  -3   2   6     4938.25     5034.20    148.91 o 
  -2   2   6    10994.75    11185.55    220.47 o 
  -1   2   6     2142.95     2131.71    111.86 o 
   0   2   6      830.93      901.22     85.20 o 
   1   2   6     4853.99     5151.30    208.99 o 
   2   2   6     3061.04     3222.18    181.39 o 
   3   2   6        8.41       39.50     43.72 o 
   4   2   6     5314.17     4752.44    248.40 o 
   5   2   6     4518.65     4533.56    260.82 o 
 -11   3   6      167.06       94.79     72.82 o 
 -10   3   6      166.14      122.90     73.83 o 
  -9   3   6      106.77       34.81     48.22 o 
  -8   3   6      564.36      441.03     58.13 o 
  -7   3   6      783.34      784.65     58.01 o 
  -6   3   6      100.70       97.02     42.35 o 
  -5   3   6     1427.08     1432.01    108.60 o 
  -4   3   6      176.24      171.90     22.00 o 
  -3   3   6      409.49      467.24     38.93 o 
  -2   3   6      135.71      188.42     28.49 o 
  -1   3   6      340.68      306.58     67.72 o 
   0   3   6      413.94      311.16     59.36 o 
   1   3   6     1606.32     1724.62    127.17 o 
   2   3   6      600.30      488.52     77.46 o 
   3   3   6      286.86      301.63     69.04 o 
   4   3   6        1.60       13.16     54.83 o 
   5   3   6       31.39       27.11     63.24 o 
 -11   4   6      531.30      507.69    104.45 o 
 -10   4   6     6263.38     6116.73    296.39 o 
  -9   4   6    14579.50    15044.22    432.83 o 
  -8   4   6     4102.55     4247.45    160.10 o 
  -7   4   6     2257.06     2368.99     86.26 o 
  -6   4   6    23253.66    23993.38    550.56 o 
  -5   4   6    16728.85    17413.53    375.47 o 
  -4   4   6     2183.35     2142.71     75.82 o 
  -3   4   6    18527.66    18914.62    384.20 o 
  -2   4   6    16145.86    16716.61    342.21 o 
  -1   4   6     1707.70     1626.84    102.09 o 
   0   4   6     3793.27     3590.01    163.47 o 
   1   4   6     8050.76     8496.87    291.36 o 
   2   4   6     5522.11     5149.12    224.67 o 
   3   4   6       46.92        4.03     44.34 o 
   4   4   6     2150.44     2263.44    179.36 o 
   5   4   6     2331.72     2331.15    240.01 o 
 -11   5   6     2159.48     2137.81    230.19 o 
 -10   5   6     3414.75     3296.14    184.79 o 
  -9   5   6        0.30        6.38     33.73 o 
  -8   5   6     3823.13     3991.12    157.89 o 
  -7   5   6     4588.42     4670.26    155.20 o 
  -6   5   6       20.78       20.54     30.72 o 
  -5   5   6     5484.20     5756.42    159.04 o 
  -4   5   6     1918.44     1738.78     72.28 o 
  -3   5   6       11.68       33.96     15.13 o 
  -2   5   6     4804.42     4868.04    174.72 o 
  -1   5   6     2968.15     2951.19    155.67 o 
   0   5   6      198.05      166.77     77.44 o 
   1   5   6        0.94       10.88     34.54 o 
   2   5   6      229.36      170.26     58.04 o 
   3   5   6        3.37        2.84     44.77 o 
   4   5   6      220.51      157.90     60.40 o 
   5   5   6       84.61       57.18     68.48 o 
 -11   6   6      647.42      452.82    123.90 o 
 -10   6   6     2977.98     2990.82    178.93 o 
  -9   6   6     1672.22     1624.40    112.59 o 
  -8   6   6     1592.54     1372.39    109.00 o 
  -7   6   6      233.25      233.04     82.04 o 
  -6   6   6     2845.89     2594.39    185.19 o 
  -5   6   6     7412.54     7262.34    220.49 o 
  -4   6   6     1362.97     1417.09     89.46 o 
  -3   6   6     4723.00     4791.13    140.49 o 
  -2   6   6    13265.97    13785.35    373.98 o 
  -1   6   6     6346.31     6449.22    222.69 o 
   0   6   6       44.61       71.19     40.84 o 
   1   6   6    15369.55    15225.39    917.81 o 
   2   6   6    10732.04    11254.24    374.81 o 
   3   6   6      640.64      569.57     92.12 o 
   4   6   6     2902.18     3082.16    260.04 o 
   5   6   6     5868.69     6089.28    306.42 o 
 -11   7   6      537.32      392.51     84.84 o 
 -10   7   6      676.13      666.49     87.98 o 
  -9   7   6        0.74       -5.71     35.74 o 
  -8   7   6     2331.24     2230.24    123.54 o 
  -7   7   6     1996.67     2006.92    105.42 o 
  -6   7   6     1827.94     1578.59    115.13 o 
  -5   7   6      101.73       76.14     33.10 o 
  -4   7   6     1703.68     1578.35     64.38 o 
  -3   7   6     1995.02     2024.90     72.33 o 
  -2   7   6      359.95      352.14     52.75 o 
  -1   7   6     1961.58     1858.07    117.12 o 
   0   7   6     4735.91     4691.13    239.73 o 
   1   7   6      820.42      819.27     94.87 o 
   2   7   6      226.05      246.62     65.45 o 
   3   7   6     1521.98     1684.86    153.22 o 
   4   7   6      472.66      341.65     83.76 o 
   5   7   6        0.31       21.98     70.37 o 
 -11   8   6      196.72      111.59     69.17 o 
 -10   8   6     2405.49     2061.28    141.44 o 
  -9   8   6     2765.17     2793.23    151.42 o 
  -8   8   6     4889.80     5046.29    189.66 o 
  -7   8   6      375.29      251.43     56.95 o 
  -6   8   6     2714.77     2768.02    162.45 o 
  -5   8   6     4240.38     4296.21    192.06 o 
  -4   8   6     1115.09     1127.77     57.01 o 
  -3   8   6     9782.10     9779.87    222.66 o 
  -2   8   6    11949.40    11770.73    311.90 o 
  -1   8   6     4560.10     4543.05    186.32 o 
   0   8   6      622.88      647.30     72.78 o 
   1   8   6    14794.80    14697.85    443.71 o 
   2   8   6     7532.80     7300.06    286.44 o 
   3   8   6      475.45      392.68     85.02 o 
   4   8   6     1120.09      902.63    367.35 o 
   5   8   6     4555.20     4775.87    279.45 o 
 -10   9   6        2.32       11.54     45.32 o 
  -9   9   6       67.49       14.93     42.28 o 
  -8   9   6      114.00       81.16     41.75 o 
  -7   9   6        6.84       20.73     32.81 o 
  -6   9   6       10.54       20.66     29.22 o 
  -5   9   6        1.74       -9.51     22.17 o 
  -4   9   6     1758.41     1718.66     86.93 o 
  -3   9   6     5243.12     5286.90    188.08 o 
  -2   9   6     1330.50     1426.89    158.60 o 
  -1   9   6       47.66       47.87     37.35 o 
   0   9   6     7149.38     6562.65    315.13 o 
   1   9   6      591.55      524.70     81.22 o 
   2   9   6      661.43      445.85     82.23 o 
   3   9   6     3756.06     3738.67    222.74 o 
   4   9   6     2388.34     2118.75    182.82 o 
   5   9   6        2.83       51.45     66.63 o 
 -10  10   6     3508.11     3138.62    179.30 o 
  -9  10   6    11304.04    11379.00    340.69 o 
  -8  10   6     3504.82     3384.59    161.97 o 
  -7  10   6     2774.49     2828.51    307.32 o 
  -6  10   6    13711.46    14085.32    364.99 o 
  -5  10   6     5209.84     5694.61    175.15 o 
  -4  10   6     1445.96     1451.29    100.60 o 
  -3  10   6    16810.26    17738.70    483.20 o 
  -2  10   6     6605.84     6838.20    243.97 o 
  -1  10   6      112.38      120.41     45.44 o 
   0  10   6     2235.47     2131.07    130.36 o 
   1  10   6     8575.30     8899.33    319.54 o 
   2  10   6     3662.01     3053.34    219.33 o 
   3  10   6        6.47       -2.24     52.72 o 
   4  10   6      421.36      263.66     85.28 o 
 -10  11   6     3091.51     3033.96    178.45 o 
  -9  11   6       45.48       18.17     42.11 o 
  -8  11   6     4575.93     4493.11    192.62 o 
  -7  11   6     5121.28     4912.05    206.30 o 
  -6  11   6       10.22       -8.97     33.48 o 
  -5  11   6     6720.83     6640.14    199.60 o 
  -4  11   6    10081.69    10343.07    267.44 o 
  -3  11   6     2190.51     2249.23    148.90 o 
  -2  11   6      119.66      142.61     41.82 o 
  -1  11   6     3105.52     2907.90    199.41 o 
   0  11   6     1949.22     1817.04    124.02 o 
   1  11   6       58.17      140.90     58.16 o 
   2  11   6      882.42      958.07    119.66 o 
   3  11   6     1696.33     1747.89    163.50 o 
   4  11   6      580.37      441.72     98.75 o 
 -10  12   6      965.11      831.99    112.33 o 
  -9  12   6     4527.68     4504.77    207.53 o 
  -8  12   6      277.47      329.56     63.69 o 
  -7  12   6      831.61      730.70     82.10 o 
  -6  12   6    10097.97    10199.49    350.14 o 
  -5  12   6     9850.74     9894.89    268.47 o 
  -4  12   6     1446.08     1674.94    147.72 o 
  -3  12   6     3691.62     3570.21    176.65 o 
  -2  12   6     4015.24     4260.02    349.47 o 
  -1  12   6     5870.67     5316.10    215.05 o 
   0  12   6     1215.45     1115.53    102.97 o 
   1  12   6     5942.39     6013.52    261.86 o 
   2  12   6     7074.51     6881.40    311.11 o 
   3  12   6       20.88       56.17     59.61 o 
   4  12   6     1081.89      951.47    177.36 o 
 -10  13   6     1870.98     1785.87    147.57 o 
  -9  13   6      112.13      118.97     49.90 o 
  -8  13   6     4739.88     4785.11    207.26 o 
  -7  13   6     4939.63     4942.98    199.87 o 
  -6  13   6      137.54      176.41     53.41 o 
  -5  13   6     4730.03     4653.60    211.88 o 
  -4  13   6     7936.35     8220.00    257.48 o 
  -3  13   6     2064.93     1769.48    154.01 o 
  -2  13   6       38.55       25.79     38.72 o 
  -1  13   6     5240.60     5105.04    202.96 o 
   0  13   6     2809.63     2815.34    148.88 o 
   1  13   6        2.47       10.68     48.14 o 
   2  13   6     1098.73     1128.58    133.20 o 
   3  13   6     3188.15     3019.25    254.67 o 
   4  13   6      990.41      984.55    169.92 o 
  -9  14   6      969.74      907.49    108.11 o 
  -8  14   6       25.33        4.67     43.19 o 
  -7  14   6      133.82       33.59     41.40 o 
  -6  14   6     1914.68     1725.84    122.74 o 
  -5  14   6     3059.07     2952.94    176.38 o 
  -4  14   6     1840.66     1682.28    119.65 o 
  -3  14   6      117.51       68.87     45.34 o 
  -2  14   6     2460.53     2303.07    156.71 o 
  -1  14   6     7129.80     6859.04    272.68 o 
   0  14   6       53.66       18.72     38.24 o 
   1  14   6     3701.75     3878.84    198.73 o 
   2  14   6     7849.41     8617.18    344.66 o 
   3  14   6      512.45      418.37     97.94 o 
  -9  15   6      232.40      164.86     63.49 o 
  -8  15   6      737.51      725.79     94.39 o 
  -7  15   6     1678.72     1594.92    128.20 o 
  -6  15   6      735.69      574.69     78.00 o 
  -5  15   6      256.89      218.13     56.60 o 
  -4  15   6     3948.19     3518.87    172.17 o 
  -3  15   6     5968.95     6337.52    265.45 o 
  -2  15   6     1373.88     1385.94    130.03 o 
  -1  15   6     3808.35     3963.07    215.50 o 
   0  15   6     8467.36     8816.70    274.60 o 
   1  15   6     2057.02     1937.22    147.30 o 
   2  15   6      589.94      527.99    102.16 o 
   3  15   6     5336.21     5666.60    301.24 o 
  -9  16   6     3187.94     3584.72    365.70 o 
  -8  16   6      497.96      269.69     71.03 o 
  -7  16   6      819.84      697.50     92.72 o 
  -6  16   6     9358.56     9285.82    304.60 o 
  -5  16   6     3739.29     3699.13    216.22 o 
  -4  16   6      124.17      107.48     55.18 o 
  -3  16   6     1307.04     1544.04    139.85 o 
  -2  16   6     2412.14     2134.96    216.21 o 
  -1  16   6      189.55       61.26     54.27 o 
   0  16   6      638.97      464.80     91.47 o 
   1  16   6     1158.80     1471.32    131.14 o 
   2  16   6     1003.46     1043.94    122.54 o 
   3  16   6      125.87       99.07     79.54 o 
  -8  17   6     2487.89     2253.05    196.47 o 
  -7  17   6     4593.51     4297.64    246.66 o 
  -6  17   6      449.47      399.81     74.45 o 
  -5  17   6     1126.57      846.32    124.17 o 
  -4  17   6     3725.44     3568.35    209.92 o 
  -3  17   6     2173.25     2391.43    175.35 o 
  -2  17   6       58.58       48.85     50.55 o 
  -1  17   6     3356.94     3262.35    188.38 o 
   0  17   6     3496.79     3811.59    205.74 o 
   1  17   6      692.78      536.36     83.56 o 
   2  17   6      558.89      582.64    101.77 o 
  -8  18   6      586.63      592.87     97.57 o 
  -7  18   6      114.34      110.28     60.98 o 
  -6  18   6     3671.06     3700.78    220.78 o 
  -5  18   6     1201.00     1127.67    128.34 o 
  -4  18   6      259.12      183.08     69.28 o 
  -3  18   6      961.08     1088.53    128.13 o 
  -2  18   6     2514.23     2331.64    182.17 o 
  -1  18   6      207.45      101.22     60.62 o 
   0  18   6      232.03      136.22     56.81 o 
   1  18   6      801.12      654.35     99.37 o 
   2  18   6      711.21      408.03    103.29 o 
  -7  19   6     6633.62     6938.25    310.76 o 
  -6  19   6      195.62      141.12     79.55 o 
  -5  19   6     2945.31     2848.20    196.03 o 
  -4  19   6     4954.03     5156.32    290.99 o 
  -3  19   6      881.49      739.84    110.63 o 
  -2  19   6     2917.97     2980.96    209.98 o 
  -1  19   6     6627.14     7067.90    278.80 o 
   0  19   6     2814.15     3248.57    202.15 o 
   1  19   6      199.88      265.17     79.01 o 
  -6  20   6       90.82       62.63     69.29 o 
  -5  20   6      775.89      561.78    120.49 o 
  -4  20   6      713.56      718.55    148.72 o 
  -3  20   6      124.41       52.50     77.92 o 
  -2  20   6      692.75      859.04    126.43 o 
  -1  20   6     1897.96     1821.55    165.43 o 
   0  20   6        3.72       35.72     60.56 o 
   1  20   6     1358.08     1001.04    148.29 o 
  -6  21   6      811.14      775.29    181.44 o 
  -5  21   6      135.79      105.58     85.92 o 
  -4  21   6     2113.66     2340.09    287.29 o 
  -3  21   6     2944.26     3504.77    309.64 o 
  -2  21   6       26.77       26.25     63.10 o 
  -1  21   6     2350.08     2523.07    242.44 o 
   0  21   6     2980.07     3084.29    209.34 o 
  -4  22   6       19.34       27.11     71.06 o 
  -3  22   6      383.99      402.84    126.77 o 
  -2  22   6       73.92       84.76     65.72 o 
 -11   1   7     4634.68     4731.20    683.29 o 
 -10   1   7      282.17      124.31     95.04 o 
  -9   1   7     5921.53     6338.83    221.28 o 
  -8   1   7     9482.44    10721.60    528.16 o 
  -7   1   7      775.59      931.52    122.78 o 
  -6   1   7     8764.14     9294.32    254.47 o 
  -5   1   7    17678.95    18374.20    416.68 o 
  -4   1   7     1745.87     1899.47    122.56 o 
  -3   1   7      179.23      164.40     30.10 o 
  -2   1   7     7007.03     6935.03    225.40 o 
  -1   1   7     6891.79     6512.73    226.16 o 
   0   1   7      555.59      483.80    109.60 o 
   1   1   7     2864.06     2710.44    166.71 o 
   2   1   7     7949.80     7978.23    306.54 o 
   3   1   7     4390.01     4635.59    247.50 o 
   4   1   7        1.50      -10.44     59.97 o 
 -11   2   7      290.15       75.37     52.93 o 
 -10   2   7     1431.00     1521.79    148.86 o 
  -9   2   7       97.83       38.48     49.18 o 
  -8   2   7     1932.58     1850.36    252.75 o 
  -7   2   7       43.85       35.14     48.62 o 
  -6   2   7       13.85       23.61     31.68 o 
  -5   2   7     3412.26     3546.97    153.51 o 
  -4   2   7      523.45      674.18     73.17 o 
  -3   2   7      620.28      579.48     64.62 o 
  -2   2   7     1268.07     1344.58    122.87 o 
  -1   2   7      709.70      713.96    150.84 o 
   0   2   7       99.38       44.05     35.96 o 
   1   2   7      559.24      406.06     71.94 o 
   2   2   7      411.34      211.44     66.84 o 
   3   2   7        1.55       -5.29     48.28 o 
   4   2   7      168.04       45.61     65.74 o 
 -11   3   7     1352.29     1426.86    125.29 o 
 -10   3   7        0.48        6.72     40.35 o 
  -9   3   7     1139.06     1012.59    115.34 o 
  -8   3   7    10329.18    10121.93    323.27 o 
  -7   3   7     6104.65     5659.56    275.66 o 
  -6   3   7      821.51      725.01     93.94 o 
  -5   3   7    12279.66    12117.95    303.22 o 
  -4   3   7    14148.34    14477.75    378.57 o 
  -3   3   7     2510.42     2658.14    125.51 o 
  -2   3   7     7643.89     7327.16    294.09 o 
  -1   3   7    15328.41    16330.42    451.48 o 
   0   3   7     4753.96     4825.46    205.88 o 
   1   3   7     5273.56     5127.50    239.72 o 
   2   3   7    12383.60    11816.13    396.69 o 
   3   3   7     6586.80     6551.79    286.97 o 
   4   3   7       25.18      -24.93     53.85 o 
 -11   4   7       52.62       -0.89     44.95 o 
 -10   4   7        1.05       -4.20     38.83 o 
  -9   4   7       43.78       15.14     46.97 o 
  -8   4   7        9.32       54.98     62.62 o 
  -7   4   7      193.94      181.01     62.62 o 
  -6   4   7      459.67      487.63     76.66 o 
  -5   4   7       63.85       54.69     45.62 o 
  -4   4   7      122.87       62.15     22.04 o 
  -3   4   7     1658.42     1688.31    102.50 o 
  -2   4   7      221.29      181.89     41.41 o 
  -1   4   7      263.99      126.37     54.89 o 
   0   4   7     1781.41     1745.98    141.21 o 
   1   4   7      238.67      217.51     60.44 o 
   2   4   7        5.26        9.71     48.41 o 
   3   4   7      820.50      547.14     95.33 o 
   4   4   7      257.14      335.06     89.13 o 
 -11   5   7     2095.38     2204.80    154.71 o 
 -10   5   7        0.25       16.60     42.23 o 
  -9   5   7     3299.49     3278.09    150.27 o 
  -8   5   7     8159.82     8328.55    288.88 o 
  -7   5   7      699.26      561.49     81.51 o 
  -6   5   7     4147.37     4224.52    228.35 o 
  -5   5   7    16145.01    16243.69    397.54 o 
  -4   5   7     7505.73     7606.89    225.22 o 
  -3   5   7      182.12      164.07     24.99 o 
  -2   5   7     6724.82     6783.32    226.34 o 
  -1   5   7    13458.36    13143.09    386.03 o 
   0   5   7     3596.87     3967.13    282.65 o 
   1   5   7     2297.52     2248.46    188.68 o 
   2   5   7     6624.18     6784.85    280.82 o 
   3   5   7     4393.05     4240.92    240.72 o 
   4   5   7       59.54       40.44     62.09 o 
 -11   6   7       34.46       46.24     46.75 o 
 -10   6   7        7.99       22.98     39.55 o 
  -9   6   7       46.91       29.26     35.41 o 
  -8   6   7      106.01       25.37     46.12 o 
  -7   6   7      134.91       96.02     42.86 o 
  -6   6   7      361.00      305.45     50.89 o 
  -5   6   7      714.45      698.95     68.21 o 
  -4   6   7      249.22      190.79     46.06 o 
  -3   6   7     3478.28     3530.03    126.13 o 
  -2   6   7     1067.25      946.96    103.58 o 
  -1   6   7      474.57      436.34     66.39 o 
   0   6   7     1537.04     1551.67    126.59 o 
   1   6   7     2232.90     2214.34    158.54 o 
   2   6   7        3.02       44.73     48.90 o 
   3   6   7      637.39      710.29    120.52 o 
   4   6   7      686.01      688.05    141.03 o 
 -10   7   7      144.85      105.02     46.93 o 
  -9   7   7    10414.13    11015.16    312.35 o 
  -8   7   7    12248.99    13075.74    441.94 o 
  -7   7   7      238.01      333.22     66.03 o 
  -6   7   7     3585.22     3838.97    195.34 o 
  -5   7   7     9390.58     9892.48    282.53 o 
  -4   7   7     1481.64     1767.90    126.43 o 
  -3   7   7     1786.78     1807.58     94.01 o 
  -2   7   7     3144.79     3001.46    231.31 o 
  -1   7   7     9076.28     9339.30    305.87 o 
   0   7   7      773.80      603.00     81.51 o 
   1   7   7      657.12      522.56    198.02 o 
   2   7   7     2608.19     2509.61    183.26 o 
   3   7   7     2330.92     2704.26    201.60 o 
   4   7   7      124.39       94.74     63.95 o 
 -10   8   7     1768.72     1787.35    130.64 o 
  -9   8   7       24.91        2.87     35.81 o 
  -8   8   7     3221.89     3274.82    306.73 o 
  -7   8   7     6364.89     6776.48    258.56 o 
  -6   8   7      377.90      333.38     59.27 o 
  -5   8   7       93.64       58.04     36.69 o 
  -4   8   7     1840.54     1862.23    159.93 o 
  -3   8   7      907.10      682.62     69.77 o 
  -2   8   7      192.90      108.68     42.39 o 
  -1   8   7     1069.31     1133.55    104.95 o 
   0   8   7      194.26      171.38     52.19 o 
   1   8   7      266.79      160.45     59.27 o 
   2   8   7       17.25       11.62     53.93 o 
   3   8   7      213.87      114.12     69.71 o 
   4   8   7      457.88      431.88    101.08 o 
 -10   9   7      416.38      182.51     55.51 o 
  -9   9   7     1505.09     1471.79    107.95 o 
  -8   9   7     5823.19     5526.04    240.35 o 
  -7   9   7     1999.25     1668.08    134.41 o 
  -6   9   7      107.27       64.09     45.06 o 
  -5   9   7     6191.06     6567.24    224.98 o 
  -4   9   7     5960.60     5992.69    188.75 o 
  -3   9   7       11.18       41.62     33.79 o 
  -2   9   7     5164.37     5136.66    206.59 o 
  -1   9   7    16031.94    15863.39    461.74 o 
   0   9   7     3536.82     3717.44    197.97 o 
   1   9   7      598.03      587.17     91.32 o 
   2   9   7     3272.86     3357.44    303.94 o 
   3   9   7     1669.07     1651.48    164.68 o 
 -10  10   7     1300.19     1509.55    131.86 o 
  -9  10   7      252.19      158.28     51.19 o 
  -8  10   7      237.65      255.23     52.20 o 
  -7  10   7     1432.31     1432.70    155.15 o 
  -6  10   7      501.52      491.86     49.43 o 
  -5  10   7       20.34        3.11     25.72 o 
  -4  10   7     2188.65     2621.29    124.71 o 
  -3  10   7     3804.33     3844.60    215.26 o 
  -2  10   7      361.23      314.20     56.80 o 
  -1  10   7      321.01      152.63     52.73 o 
   0  10   7     1613.08     1391.38    128.82 o 
   1  10   7      327.82      362.64    103.96 o 
   2  10   7        4.00       12.85     54.41 o 
   3  10   7      854.09     1136.16    163.23 o 
 -10  11   7       99.14       21.05     46.46 o 
  -9  11   7      776.12      713.40    133.23 o 
  -8  11   7     3677.55     3318.84    155.21 o 
  -7  11   7     1701.02     1622.09    101.26 o 
  -6  11   7      660.19      502.22     56.91 o 
  -5  11   7     3893.49     3751.54    199.31 o 
  -4  11   7     9037.04     8827.39    263.76 o 
  -3  11   7      248.51      190.97     79.66 o 
  -2  11   7     3396.66     3443.51    179.83 o 
  -1  11   7     8058.04     8512.88    304.72 o 
   0  11   7     2577.58     2634.76    185.02 o 
   1  11   7     1316.14     1202.26    129.50 o 
   2  11   7     4511.11     5081.22    268.14 o 
   3  11   7     1578.43     1405.78    157.94 o 
  -9  12   7      565.15      488.00     76.16 o 
  -8  12   7       87.59      107.21     43.91 o 
  -7  12   7     1042.58      975.72     93.59 o 
  -6  12   7     5129.23     5325.15    184.78 o 
  -5  12   7     4030.16     4010.17    249.68 o 
  -4  12   7       16.90       22.00     38.04 o 
  -3  12   7     4621.66     5040.42    217.84 o 
  -2  12   7     2537.88     2518.22    259.86 o 
  -1  12   7       19.80        8.82     40.58 o 
   0  12   7     4175.54     3820.90    253.10 o 
   1  12   7     2279.18     2248.05    178.71 o 
   2  12   7       69.85       19.01     60.10 o 
   3  12   7     1015.17      627.05    128.29 o 
  -9  13   7     3577.94     3827.88    186.89 o 
  -8  13   7     3785.22     4128.87    286.11 o 
  -7  13   7       69.45       86.31     36.93 o 
  -6  13   7     5123.77     4771.82    189.22 o 
  -5  13   7     3088.69     3335.04    159.76 o 
  -4  13   7     1843.04     1729.64    130.03 o 
  -3  13   7      174.90      102.50     46.43 o 
  -2  13   7     3150.51     3491.73    193.82 o 
  -1  13   7     1672.55     1683.37    146.42 o 
   0  13   7      626.74      354.90    109.84 o 
   1  13   7      351.48      223.04     78.27 o 
   2  13   7     1782.95     2126.07    186.77 o 
  -9  14   7      254.04      129.18     68.02 o 
  -8  14   7     1091.72     1127.54    107.06 o 
  -7  14   7     4187.21     4485.23    194.71 o 
  -6  14   7     2006.20     2111.01    131.10 o 
  -5  14   7        7.96       14.07     37.53 o 
  -4  14   7     1913.84     2154.15    150.61 o 
  -3  14   7     3404.93     2998.89    179.58 o 
  -2  14   7      505.74      502.52     83.92 o 
  -1  14   7      219.79      233.10     62.74 o 
   0  14   7     2095.40     2187.61    159.68 o 
   1  14   7     1565.13     1463.21    156.12 o 
   2  14   7      142.39      107.81     71.72 o 
  -8  15   7     1395.26     1449.19    127.17 o 
  -7  15   7      446.95      283.50     65.00 o 
  -6  15   7     2266.00     2061.73    136.06 o 
  -5  15   7     2699.35     2880.04    178.20 o 
  -4  15   7     1140.21     1185.98    118.55 o 
  -3  15   7        8.62       -8.82     40.98 o 
  -2  15   7     2246.56     2293.60    186.27 o 
  -1  15   7     2878.73     3014.64    179.21 o 
   0  15   7        5.68       29.24     52.22 o 
   1  15   7      375.70      257.01     74.09 o 
   2  15   7     1934.93     1973.78    203.65 o 
  -8  16   7     1608.57     1596.35    132.99 o 
  -7  16   7     4048.83     4253.01    235.46 o 
  -6  16   7     3337.46     3515.11    201.88 o 
  -5  16   7       77.30       93.07     54.62 o 
  -4  16   7     2593.22     2715.46    182.07 o 
  -3  16   7     2813.78     2694.46    182.88 o 
  -2  16   7      723.30      566.82     95.03 o 
  -1  16   7      745.79      808.11    105.46 o 
   0  16   7     1710.25     1864.98    173.56 o 
   1  16   7     1045.79      949.32    118.03 o 
  -7  17   7     1770.00     1568.62    136.00 o 
  -6  17   7       73.52       65.78     56.73 o 
  -5  17   7      739.16      700.56    102.88 o 
  -4  17   7     1245.48     1071.57    124.70 o 
  -3  17   7      174.57      112.04     61.43 o 
  -2  17   7     1629.96     1355.96    138.82 o 
  -1  17   7     5109.90     5795.39    251.88 o 
   0  17   7      146.95      158.00     72.39 o 
   1  17   7      521.80      523.17    130.63 o 
  -7  18   7      812.61      818.35    146.87 o 
  -6  18   7     4251.31     3977.35    253.10 o 
  -5  18   7      731.21      692.52    196.47 o 
  -4  18   7      974.76      918.07    255.18 o 
  -3  18   7     4559.87     4436.44    243.33 o 
  -2  18   7     2652.35     2735.57    292.82 o 
  -1  18   7      433.59      359.99     90.65 o 
   0  18   7     4731.13     5294.65    284.41 o 
  -6  19   7      405.20      266.91     83.58 o 
  -5  19   7      474.44      212.32     95.35 o 
  -4  19   7      118.72       84.88     53.24 o 
  -3  19   7       18.61       25.22     60.57 o 
  -2  19   7      386.05      336.98     87.86 o 
  -1  19   7     1076.94     1040.45    125.41 o 
  -5  20   7       38.01       40.76     61.65 o 
  -4  20   7     1674.10     1934.56    178.88 o 
  -3  20   7     3949.51     4542.67    267.36 o 
  -2  20   7     1727.72     2021.71    187.65 o 
 -11   0   8     5710.31     6063.86    314.24 o 
 -10   0   8     4407.96     4731.93    542.09 o 
  -9   0   8        3.26       14.41    112.57 o 
  -8   0   8     4934.79     5116.97    504.07 o 
  -7   0   8    10695.73    11497.66    757.41 o 
  -6   0   8     2209.53     2841.35    318.28 o 
  -5   0   8     4441.89     4179.17    231.66 o 
  -4   0   8    10052.77    11214.50    773.19 o 
  -3   0   8     8191.75     8612.74    347.60 o 
  -2   0   8     2934.11     2782.79    219.11 o 
  -1   0   8    19302.17    19624.81    760.77 o 
   0   0   8     8210.52     8556.96    578.06 o 
   1   0   8      225.81      231.22     95.78 o 
   2   0   8     2427.25     2118.72    540.47 o 
   3   0   8     6463.97     6507.20    435.97 o 
 -10   1   8      134.12      150.63    111.82 o 
  -9   1   8       58.65       16.75     83.25 o 
  -8   1   8     1147.13     1528.39    253.21 o 
  -7   1   8       37.44      102.27     80.32 o 
  -6   1   8      123.49       55.53     44.47 o 
  -5   1   8     1111.59     1207.37    104.34 o 
  -4   1   8      400.62      411.24    114.52 o 
  -3   1   8       70.66       80.02     39.51 o 
  -2   1   8      238.06      175.70     45.89 o 
  -1   1   8       65.92       50.26     43.97 o 
   0   1   8        4.25      -30.88     37.46 o 
   1   1   8      912.68      841.75    105.79 o 
   2   1   8        6.67       22.21     48.08 o 
   3   1   8        4.16      -62.96     53.07 o 
 -10   2   8     1057.43      999.61    190.79 o 
  -9   2   8     1591.09     1218.62    199.22 o 
  -8   2   8     7864.98     8153.85    447.85 o 
  -7   2   8     4212.97     4392.44    220.42 o 
  -6   2   8      237.68      154.84     58.23 o 
  -5   2   8     4879.16     5306.66    205.99 o 
  -4   2   8     6327.46     6859.35    394.69 o 
  -3   2   8     5584.20     5321.50    226.34 o 
  -2   2   8      910.67      760.55    141.07 o 
  -1   2   8    10327.45    10304.79    330.15 o 
   0   2   8     6381.60     5883.84    243.00 o 
   1   2   8      749.08      589.23     88.94 o 
   2   2   8      516.95      523.76    103.89 o 
   3   2   8     4773.45     4644.83    263.87 o 
 -10   3   8        7.02       36.30     49.79 o 
  -9   3   8      271.05      193.06    122.45 o 
  -8   3   8     1244.00      811.78    160.17 o 
  -7   3   8      115.15       69.90     56.38 o 
  -6   3   8      179.06       71.61     49.71 o 
  -5   3   8      639.60      658.58    106.15 o 
  -4   3   8      133.79       70.61     60.76 o 
  -3   3   8     1247.85     1315.10    109.50 o 
  -2   3   8      515.15      396.53    128.48 o 
  -1   3   8       40.36       20.50     37.40 o 
   0   3   8      138.43       57.90     43.40 o 
   1   3   8     1403.91     1358.35    177.82 o 
   2   3   8       27.77       46.22     56.98 o 
   3   3   8        5.69       12.80     58.52 o 
 -10   4   8     1015.37     1007.82    169.46 o 
  -9   4   8     2187.71     1923.79    248.50 o 
  -8   4   8     9217.33     9757.15    415.76 o 
  -7   4   8     2658.20     2780.28    185.22 o 
  -6   4   8       25.43        6.22     41.30 o 
  -5   4   8     4313.42     4375.57    352.16 o 
  -4   4   8     5079.15     5387.62    212.31 o 
  -3   4   8     3186.63     3533.35    188.66 o 
  -2   4   8      755.42      590.18    141.42 o 
  -1   4   8     6755.17     7342.35    264.90 o 
   0   4   8     5137.12     5239.50    234.27 o 
   1   4   8      257.59      168.36     76.59 o 
   2   4   8      760.76      659.62    103.88 o 
   3   4   8     5570.47     5008.52    431.39 o 
 -10   5   8     1335.06     1723.68    163.27 o 
  -9   5   8      133.68      147.93     52.91 o 
  -8   5   8      197.40      148.39     78.91 o 
  -7   5   8     1201.08     1258.79    151.68 o 
  -6   5   8      349.17      403.11    131.72 o 
  -5   5   8       11.13        4.73     48.44 o 
  -4   5   8      100.24      171.47     50.11 o 
  -3   5   8      191.47      139.92     68.44 o 
  -2   5   8       43.01       25.29     34.59 o 
  -1   5   8      129.82       45.16     37.29 o 
   0   5   8      203.90      158.47     57.35 o 
   1   5   8      240.10      139.16     72.43 o 
   2   5   8      657.95      436.66     92.72 o 
   3   5   8        5.20       82.38     69.11 o 
 -10   6   8     2228.31     2299.06    177.01 o 
  -9   6   8        0.71       38.91     52.52 o 
  -8   6   8     6211.64     6329.55    233.88 o 
  -7   6   8     5848.43     6629.48    285.15 o 
  -6   6   8      589.17      532.82     90.30 o 
  -5   6   8     2016.49     1840.23    177.63 o 
  -4   6   8    13755.22    14192.03    417.36 o 
  -3   6   8     5485.22     5820.08    213.25 o 
  -2   6   8      922.96      851.71     86.53 o 
  -1   6   8     6529.63     6551.61    249.21 o 
   0   6   8     6483.60     7276.28    280.16 o 
   1   6   8        9.55       13.26     48.67 o 
   2   6   8     1997.94     1854.61    267.51 o 
 -10   7   8      386.66      264.56     83.16 o 
  -9   7   8     1016.08     1253.04    119.79 o 
  -8   7   8      292.56      211.55     55.84 o 
  -7   7   8      128.58      172.78     47.15 o 
  -6   7   8     4284.73     4467.56    213.46 o 
  -5   7   8     1936.54     2055.08    126.79 o 
  -4   7   8       57.71       53.88     38.92 o 
  -3   7   8     1449.56     1317.36     89.87 o 
  -2   7   8     1679.27     1627.26    117.90 o 
  -1   7   8      960.70      924.37    120.11 o 
   0   7   8      173.76       67.61     47.95 o 
   1   7   8      579.94      450.93     88.42 o 
   2   7   8     1327.89     1136.86    134.63 o 
 -10   8   8     2351.99     2186.17    330.61 o 
  -9   8   8       18.62       43.58     51.21 o 
  -8   8   8     5722.91     5853.03    244.94 o 
  -7   8   8     7403.89     7662.80    275.31 o 
  -6   8   8      684.16      474.15     71.49 o 
  -5   8   8       44.86      -12.30     38.41 o 
  -4   8   8    10962.75    11295.23    366.35 o 
  -3   8   8     3173.79     3298.97    153.78 o 
  -2   8   8      521.17      295.18     67.48 o 
  -1   8   8     3886.19     4097.71    199.67 o 
   0   8   8     6132.85     5839.27    293.86 o 
   1   8   8      219.52      198.57     69.26 o 
   2   8   8     1623.27     1403.90    191.54 o 
 -10   9   8      125.08      113.49     65.42 o 
  -9   9   8     1694.91     1522.67    185.41 o 
  -8   9   8     2016.81     2241.19    159.05 o 
  -7   9   8      106.57      111.96     49.63 o 
  -6   9   8     2049.10     1998.24    140.39 o 
  -5   9   8     2032.03     2012.46    142.52 o 
  -4   9   8        0.45        1.93     38.82 o 
  -3   9   8     2759.54     2583.63    219.29 o 
  -2   9   8     2734.75     2860.33    326.94 o 
  -1   9   8      979.25      947.31    107.01 o 
   0   9   8      412.71      332.71    124.22 o 
   1   9   8     1525.14     1522.21    153.03 o 
   2   9   8      928.85     1004.02    180.70 o 
  -9  10   8      975.02      878.99    115.46 o 
  -8  10   8     3962.63     4184.88    517.97 o 
  -7  10   8     1250.65     1477.72    121.81 o 
  -6  10   8       89.08       19.84     47.50 o 
  -5  10   8      642.37      824.92    121.37 o 
  -4  10   8     2974.39     3055.40    142.07 o 
  -3  10   8      938.86     1010.46     99.35 o 
  -2  10   8       12.17       26.56     40.97 o 
  -1  10   8     1193.96     1196.84    175.87 o 
   0  10   8     1414.65     1230.16    156.90 o 
   1  10   8      344.74      206.50     72.99 o 
   2  10   8      725.27      849.51    127.30 o 
  -9  11   8     2146.31     2064.84    176.29 o 
  -8  11   8      290.54      105.79     59.34 o 
  -7  11   8       75.35       52.45     49.53 o 
  -6  11   8     1229.28     1197.85    126.72 o 
  -5  11   8      652.25      740.06     99.31 o 
  -4  11   8       40.22       31.36     34.91 o 
  -3  11   8      505.23      508.92     77.67 o 
  -2  11   8      918.18      908.34    105.62 o 
  -1  11   8      819.32      573.80     92.42 o 
   0  11   8       26.54        5.51     52.25 o 
   1  11   8      756.91      456.50     96.36 o 
  -9  12   8       42.64       57.83     59.23 o 
  -8  12   8     2237.27     2432.55    184.02 o 
  -7  12   8     2415.16     2428.86    200.01 o 
  -6  12   8      121.25       43.33     51.97 o 
  -5  12   8     3233.51     3028.77    137.72 o 
  -4  12   8     6890.32     7325.49    304.98 o 
  -3  12   8     3818.76     3623.61    188.97 o 
  -2  12   8       10.62       30.00     43.61 o 
  -1  12   8     2748.50     3159.20    214.63 o 
   0  12   8     1416.31     1381.08    157.87 o 
   1  12   8      201.84      233.71     79.33 o 
  -8  13   8      255.45      221.90     80.81 o 
  -7  13   8      149.99      115.26     66.86 o 
  -6  13   8     1267.09     1176.43     87.58 o 
  -5  13   8      954.57      930.73     91.86 o 
  -4  13   8      274.07      129.22     46.85 o 
  -3  13   8      729.44      643.16     92.57 o 
  -2  13   8     1073.73      944.47    112.93 o 
  -1  13   8      546.38      484.32    111.81 o 
   0  13   8      364.37      186.30     74.96 o 
   1  13   8      924.51     1018.14    157.58 o 
  -8  14   8     1083.34      939.31    132.74 o 
  -7  14   8     4252.33     4282.42    233.73 o 
  -6  14   8      835.42      819.49    104.75 o 
  -5  14   8     1286.66     1341.48    139.31 o 
  -4  14   8     4903.05     4695.96    310.03 o 
  -3  14   8     3330.51     3433.34    198.58 o 
  -2  14   8       23.41       10.77     47.56 o 
  -1  14   8     3557.42     3821.29    297.11 o 
   0  14   8     1688.73     1950.01    177.71 o 
  -8  15   8     1823.06     1762.54    147.09 o 
  -7  15   8       80.98       36.71     39.79 o 
  -6  15   8     4106.36     4679.97    255.81 o 
  -5  15   8     4482.00     4993.91    295.06 o 
  -4  15   8        1.93       18.36     42.27 o 
  -3  15   8     2653.98     2480.24    281.70 o 
  -2  15   8     4023.59     4114.52    232.17 o 
  -1  15   8      678.92      412.22    129.57 o 
   0  15   8     1071.75     1051.13    136.17 o 
  -7  16   8     1156.60     1011.76    127.82 o 
  -6  16   8       62.47       52.84     50.71 o 
  -5  16   8      628.86      621.13    148.81 o 
  -4  16   8     1700.29     1571.96    200.26 o 
  -3  16   8      646.42      352.08     84.56 o 
  -2  16   8        3.40       -1.87     52.15 o 
  -1  16   8     1390.95     1472.50    156.65 o 
  -6  17   8     2548.05     2886.76    269.08 o 
  -5  17   8     1885.55     2013.29    263.37 o 
  -4  17   8        4.59        9.09     53.60 o 
  -3  17   8     1390.06     1460.79    149.24 o 
  -2  17   8     2917.51     2998.12    211.22 o 
  -5  18   8      105.69       53.11     56.90 o 
  -4  18   8      734.87      532.29     96.18 o 
  -3  18   8       79.39       74.18     60.79 o 
 -10   1   9     4156.50     4595.69    507.36 o 
  -9   1   9      932.86      749.66    168.19 o 
  -8   1   9      110.61       70.19     90.55 o 
  -7   1   9     2776.58     3102.44    269.25 o 
  -6   1   9     4948.18     5560.02    374.23 o 
  -5   1   9        2.38      -19.84     48.77 o 
  -4   1   9     2933.91     2678.04    275.51 o 
  -3   1   9     9081.58     9069.56    340.50 o 
  -2   1   9     2428.45     2533.01    141.32 o 
  -1   1   9        4.99       15.17     36.60 o 
   0   1   9     2804.03     2426.06    291.42 o 
   1   1   9     3482.61     3407.56    214.98 o 
 -10   2   9      370.03      402.87    164.77 o 
  -9   2   9       73.86        7.83     97.03 o 
  -8   2   9        6.03      -41.78     78.46 o 
  -7   2   9       78.09       68.09    117.66 o 
  -6   2   9       72.40       40.22     75.94 o 
  -5   2   9       79.31       80.47     85.11 o 
  -4   2   9        4.79       -3.98     69.80 o 
  -3   2   9      696.50      714.44     87.79 o 
  -2   2   9       80.72       50.96     37.22 o 
  -1   2   9        9.04        1.46     34.81 o 
   0   2   9       12.14        1.99     42.44 o 
   1   2   9       18.17       10.73     53.18 o 
 -10   3   9     5228.24     5482.94    425.08 o 
  -9   3   9     2592.25     3394.82    322.64 o 
  -8   3   9      398.16      212.01    113.56 o 
  -7   3   9     7901.29     8034.38    372.80 o 
  -6   3   9     8128.10     8349.87    477.22 o 
  -5   3   9       56.15      -11.20     69.09 o 
  -4   3   9     6833.61     7437.42    443.26 o 
  -3   3   9    11334.70    12459.93    442.81 o 
  -2   3   9     1382.57     1549.85    112.41 o 
  -1   3   9      372.29      250.96     60.99 o 
   0   3   9     3571.26     3647.31    207.74 o 
   1   3   9     3305.97     3479.66    217.20 o 
 -10   4   9        4.65      -41.28    106.81 o 
  -9   4   9      488.16      465.75    154.94 o 
  -8   4   9      604.02      676.60    280.98 o 
  -7   4   9       62.17       91.78     73.46 o 
  -6   4   9      860.19      690.54    276.82 o 
  -5   4   9      905.96      961.30    184.27 o 
  -4   4   9      671.47      566.40    158.57 o 
  -3   4   9        0.35       27.90     40.95 o 
  -2   4   9      336.76      224.42     52.42 o 
  -1   4   9      210.26      185.61     56.38 o 
   0   4   9       38.92       31.61     43.87 o 
   1   4   9      117.08        1.84     53.97 o 
 -10   5   9     3429.16     3629.40    661.05 o 
  -9   5   9     1202.37     1496.41    231.72 o 
  -8   5   9      712.43      376.18    107.87 o 
  -7   5   9     3999.40     4142.56    394.31 o 
  -6   5   9     4925.55     5162.18    301.46 o 
  -5   5   9       17.39       25.01     69.89 o 
  -4   5   9     4731.62     5056.64    232.72 o 
  -3   5   9     7399.50     7724.88    322.08 o 
  -2   5   9     1215.22     1234.59    122.77 o 
  -1   5   9      489.45      307.11     66.35 o 
   0   5   9     3508.04     3269.14    198.93 o 
   1   5   9     3437.15     3591.16    223.88 o 
  -9   6   9     1230.59     1252.53    260.86 o 
  -8   6   9     1445.04     1480.03    215.36 o 
  -7   6   9      177.13      219.82     90.41 o 
  -6   6   9      979.80      739.45    154.76 o 
  -5   6   9     1313.81     1210.17    208.93 o 
  -4   6   9     1268.94     1473.16    126.03 o 
  -3   6   9       85.65       -0.21     42.50 o 
  -2   6   9      782.64      763.09    119.31 o 
  -1   6   9      623.36      390.29     75.40 o 
   0   6   9        0.20        6.49     45.82 o 
   1   6   9      660.98      536.47     97.58 o 
  -9   7   9      159.99      214.79    127.55 o 
  -8   7   9     1569.58     1834.96    204.22 o 
  -7   7   9     1780.02     2018.09    211.23 o 
  -6   7   9     4037.18     3878.63    272.15 o 
  -5   7   9      256.25      161.68     59.15 o 
  -4   7   9     1418.63     1451.46    134.40 o 
  -3   7   9     3087.54     3130.76    163.77 o 
  -2   7   9      874.94      810.87    140.62 o 
  -1   7   9      182.77       70.85     47.70 o 
   0   7   9     3612.26     3534.14    477.85 o 
   1   7   9     2851.13     2595.05    198.00 o 
  -9   8   9      403.49      543.56    128.63 o 
  -8   8   9       22.35       66.58    110.39 o 
  -7   8   9      491.22      516.70    119.88 o 
  -6   8   9      581.05      589.18     83.12 o 
  -5   8   9     1074.17      984.01    230.04 o 
  -4   8   9      962.41      841.21    109.15 o 
  -3   8   9       29.18       29.88     34.21 o 
  -2   8   9      229.62       73.07     44.27 o 
  -1   8   9     1431.75     1507.53    137.10 o 
   0   8   9      233.65      107.56     57.50 o 
  -9   9   9     1015.54      864.55    108.87 o 
  -8   9   9     1057.74      929.76    120.91 o 
  -7   9   9     4455.83     4595.61    258.87 o 
  -6   9   9     5960.66     6649.54    366.86 o 
  -5   9   9      538.54      567.34    133.87 o 
  -4   9   9     2382.83     2583.73    219.84 o 
  -3   9   9     2543.36     2696.98    147.33 o 
  -2   9   9      171.76      115.73     56.14 o 
  -1   9   9     1185.17      838.85    108.68 o 
   0   9   9     4432.96     3804.55    352.55 o 
  -8  10   9     1125.53     1245.64    135.84 o 
  -7  10   9        0.93        5.60     46.29 o 
  -6  10   9      313.99      243.12     68.88 o 
  -5  10   9     1038.45     1204.21    137.14 o 
  -4  10   9      152.21       48.79     51.62 o 
  -3  10   9      163.94       88.20     47.49 o 
  -2  10   9     1291.33     1272.42    144.70 o 
  -1  10   9     1812.92     1762.06    177.29 o 
   0  10   9       46.66       89.67     58.51 o 
  -8  11   9      478.09      640.47    111.08 o 
  -7  11   9     3998.14     4050.62    217.25 o 
  -6  11   9     2095.87     2560.22    273.47 o 
  -5  11   9      105.96       32.85     51.18 o 
  -4  11   9     5264.31     5335.34    295.17 o 
  -3  11   9     4129.97     4565.06    268.88 o 
  -2  11   9      733.20      400.71     79.59 o 
  -1  11   9      642.78      742.60    122.52 o 
  -8  12   9     2576.88     2413.76    199.78 o 
  -7  12   9      115.29       73.02     58.62 o 
  -6  12   9     1761.00     1783.59    154.22 o 
  -5  12   9     3524.77     3537.48    449.10 o 
  -4  12   9     1026.56      971.51    123.65 o 
  -3  12   9      189.01      150.75     54.01 o 
  -2  12   9     2787.05     3149.17    195.96 o 
  -1  12   9     2106.16     1832.17    162.39 o 
  -7  13   9     1922.63     2212.36    260.79 o 
  -6  13   9      417.34      149.55     60.63 o 
  -5  13   9      477.50      240.23     83.02 o 
  -4  13   9     1805.16     1815.58    265.78 o 
  -3  13   9     1905.42     1766.58    148.60 o 
  -2  13   9     1206.14     1064.84    173.16 o 
  -6  14   9     1189.01     1317.64    165.49 o 
  -5  14   9     1155.01     1185.84     96.36 o 
  -4  14   9      674.29      455.42    161.74 o 
  -3  14   9      142.67       65.03     52.27 o 
  -2  14   9     1965.84     2150.09    337.74 o 
  -5  15   9        2.85       -3.04     41.32 o 
  -4  15   9     1197.47     1153.09    157.84 o 
  -3  15   9     2208.89     2474.94    180.24 o 
  -9   0  10     6373.08     6931.84    622.72 o 
  -5   0  10     1236.11     1472.78    236.99 o 
  -4   0  10        3.62       -1.49     94.18 o 
  -3   0  10     4099.08     4188.23    534.14 o 
  -2   0  10     3558.12     4211.76    539.11 o 
  -1   0  10      563.39      424.99    227.12 o 
  -9   1  10      124.39      184.87    123.70 o 
  -5   1  10        0.66        9.68     86.80 o 
  -4   1  10       74.83       81.35     92.96 o 
  -3   1  10       27.35       26.43     38.63 o 
  -2   1  10        0.21      -20.69     33.93 o 
  -1   1  10       15.42       45.49     46.63 o 
  -9   2  10     3119.15     3005.28    440.70 o 
  -6   2  10     7768.87     8749.72    523.55 o 
  -5   2  10     2050.02     2091.03    356.84 o 
  -4   2  10       24.78      -22.80     71.06 o 
  -3   2  10     2931.44     3098.34    184.96 o 
  -2   2  10     4355.82     4596.72    202.44 o 
  -1   2  10     1170.71     1176.15    145.04 o 
  -9   3  10       39.86      -30.07    145.99 o 
  -6   3  10       82.37       66.77     93.86 o 
  -5   3  10      118.53      -49.24     84.32 o 
  -4   3  10       90.07      227.25    172.58 o 
  -3   3  10      125.59       43.98     48.73 o 
  -2   3  10      105.55       39.24     41.60 o 
  -1   3  10       45.06       60.22     44.89 o 
  -8   4  10      510.59      371.25    196.68 o 
  -7   4  10      860.70      772.44    265.39 o 
  -6   4  10     5715.97     5440.69    421.67 o 
  -5   4  10     2573.63     2708.55    320.27 o 
  -4   4  10        3.88      -27.62     87.07 o 
  -3   4  10     2521.07     2650.77    241.89 o 
  -2   4  10     4881.79     5114.01    226.32 o 
  -1   4  10     1433.93     1360.12    208.03 o 
  -8   5  10       19.16      -36.16    145.37 o 
  -7   5  10      147.70       83.86    123.19 o 
  -6   5  10      288.89      110.11     96.85 o 
  -5   5  10      146.21       65.69    104.17 o 
  -4   5  10      101.93      111.79    108.57 o 
  -3   5  10       65.27       -7.31     46.64 o 
  -2   5  10       43.89        5.46     39.50 o 
  -1   5  10      105.21       11.16     43.84 o 
  -8   6  10      398.00      705.78    182.13 o 
  -7   6  10     2094.79     2129.88    291.46 o 
  -6   6  10     5043.11     6436.00    480.61 o 
  -5   6  10     2095.97     1804.24    271.31 o 
  -4   6  10      653.62      645.08     87.64 o 
  -3   6  10     3020.43     4023.87    344.10 o 
  -2   6  10     3364.49     3377.41    230.43 o 
  -8   7  10      596.14      544.99    232.30 o 
  -7   7  10      489.21      440.89    161.52 o 
  -6   7  10       22.65       56.33     89.86 o 
  -5   7  10      236.54      193.83    120.16 o 
  -4   7  10      534.83      458.84     87.77 o 
  -3   7  10      165.23      165.74    123.67 o 
  -2   7  10      313.50      344.56     94.99 o 
  -7   8  10     1987.56     2187.35    467.79 o 
  -6   8  10     5052.34     5992.34    839.29 o 
  -5   8  10     4114.02     4405.09    386.49 o 
  -4   8  10       62.59        9.24     47.12 o 
  -3   8  10     2082.50     2157.47    190.74 o 
  -2   8  10     2317.76     2709.78    241.35 o 
  -7   9  10      844.24      733.92    199.79 o 
  -6   9  10        2.47      -66.38     80.19 o 
  -5   9  10      412.38      549.68    210.91 o 
  -4   9  10     1061.08     1155.37    148.21 o 
  -3   9  10       17.64       -4.26     36.83 o 
  -6  10  10     1845.21     1822.71    294.82 o 
  -5  10  10     2120.33     2120.69    416.68 o 
  -4  10  10        2.85       24.80     52.83 o 
  -3  10  10     1645.26     1757.63    127.50 o 
  -5  11  10      440.64      276.78     83.71 o 
  -4  11  10     2083.75     1907.50    186.56 o 
  -5   1  11     2597.60     3046.06    354.46 o 
                                                 
